# Supplementary material for: Solar ultraviolet radiation is necessary to enhance grapevine fruit ripening transcriptional and phenolic responses
Source: BMC Plant Biol. 2014 Jul 9;14:183. doi: 10.1186/1471-2229-14-183 (PMC4099137; doi:10.1186/1471-2229-14-183)
Supplement: Additional file 1 — RMA normalized gene expression dataset. [file 1471-2229-14-183-S1.xlsx]

## Sheet: UV_RMA
SEQ_ID_Nimblegen	12X V1 ID	Log2 (FUV+_23ºBx-1)	Log2 (FUV+_23ºBx-2)	Log2 (FUV+_23ºBx-3)	Log2 (FUV-_23ºBx-1)	Log2 (FUV-_23ºBx-2)	Log2 (FUV-_23ºBx-3)	Log2 (FUV+_26ºBx-1)	Log2 (FUV+_26ºBx-2)	Log2 (FUV+_26ºBx-3)	Log2 (FUV-_26ºBx-1)	Log2 (FUV-_26ºBx-2)	Log2 (FUV-_26ºBx-3)
CHRUN_PDVV317_11_T01	VIT_00s0317g00140	11.83	11	11.51	10.35	10.01	9.79	11.17	11.36	11.04	9.51	10.13	10.04
CHR11_JGVV52_23_T01	VIT_11s0052g01600	11.28	11.02	11.37	10.22	9.75	9.19	10.64	11.26	11.07	9.62	10.2	9.89
CHR19_JGVV90_11_T01	VIT_19s0090g00120	11.59	10.82	11.32	10.14	9.54	9.51	11.27	11.34	11.69	9.94	10.14	10.15
CHR8_JGVV7_534_T01	VIT_08s0007g03370	11.72	10.98	11.66	10.27	9.8	9.34	11.1	11.84	11.73	10.29	10.67	10.77
CHR11_JGVV52_20_T01	VIT_11s0052g01630	10.9	9.78	10.39	9.08	8.53	7.18	9.68	10.36	10.55	7.61	9.08	8.7
CHR1_JGVV26_142_T01	VIT_01s0026g01140	12.78	12.46	12.63	12.33	12.08	11.95	12.11	12.27	12.24	11.8	11.83	11.9
CHR10_JGVV3_367_T01	VIT_10s0003g04100	12.06	12	12.1	11.75	11.64	11.8	12.08	12.27	12.21	11.79	11.92	11.91
CHR15_JGVV48_142_T01	VIT_15s0048g01490	11.72	11.6	11.96	11.01	10.51	10.5	11.34	11.76	11.68	10.73	11	11.13
CHR18_JGVV1_213_T01	VIT_18s0001g03470	13.8	12.88	14.15	11.92	10.88	9.88	13.02	13.65	13.55	11.4	12.58	12.17
CHRUN_JGVV1684_1_T01	VIT_00s1684g00010	10.71	10.62	10.49	10.27	10	9.85	10.15	10.47	10.21	9.61	9.15	9.17
CHR1_JGVV10_303_T01	VIT_01s0010g03980	12.76	12.61	12.7	12.5	12.31	12.39	12.97	12.77	12.93	12.42	12.5	12.47
CHR3_JGVV38_25_T01	VIT_03s0038g04510	14.64	14.68	14.76	14.47	14.44	14.52	14.61	14.6	14.65	14.33	14.16	14.37
CHRUN_JGVV1291_3_T01	VIT_00s1291g00030	14.81	14.91	14.9	15.03	15.22	15.19	14.77	14.8	14.8	15.05	14.94	15.1
CHRUN_JGVV193_8_T01	VIT_00s0193g00110	9.18	9.19	9.34	9.47	9.56	9.48	9	9.07	8.98	9.22	9.38	9.45
CHR13_JGVV320_7_T01	VIT_13s0320g00070	12.82	12.79	12.95	13.15	13.13	13.31	13.06	13.21	13.1	13.37	13.32	13.5
CHR1_JGVV11_595_T01	VIT_01s0011g00420	13.4	13.56	13.53	13.79	14.01	13.76	13.35	13.44	13.23	13.63	13.71	13.59
CHR4_JGVV44_75_T01	VIT_04s0044g01230	13.68	14.1	13.8	14.45	14.66	14.61	13.87	14.33	14.19	14.74	14.48	14.69
CHR18_JGVV41_198_T01	VIT_18s0041g00090	11.11	10.73	10.44	11.65	11.88	11.38	11.18	11.05	10.77	11.81	11.59	11.54
CHR14_JGVV66_62_T01	VIT_14s0066g00700	13.54	13.7	13.66	14.52	14.82	14.45	13.23	13.85	13.57	14.5	14.34	14.31
CHRUN_JGVV2082_1_T01	VIT_00s2082g00010	13.31	13.28	13.25	13.16	13.09	13.19	13.06	13.02	13.05	13.12	13.17	13.12
CHR17_JGVV0_449_T01	VIT_17s0000g05330	12.79	12.84	12.83	13	13.03	13.04	12.84	12.93	12.78	12.54	12.6	12.71
CHR6_JGVV9_223_T01	VIT_06s0009g01140	11.21	11.23	12.17	10.76	10.23	10.49	11.37	11.36	11.5	10.03	10.5	10.41
CHR17_JGVV0_304_T01	VIT_17s0000g06930	11.11	11.1	10.72	10.44	9.47	9.47	11.03	11.23	10.75	9.92	10.18	10.05
CHR4_JGVV8_118_T01	VIT_04s0008g01290	8.1	7.11	8.69	6.68	6.64	6.65	8.28	8.88	9.09	6.97	7.7	7.64
CHR13_JGVV19_225_T01	VIT_13s0019g02940	10.08	8.76	9.06	8.57	7.46	7.61	9.08	8.81	8.89	8.2	8.32	7.86
CHR3_JGVV38_80_T01	VIT_03s0038g03950	9.28	8.96	8.93	8.22	7.23	7.07	8.44	8.82	8.53	7.13	7.7	7.68
CHR13_JGVV67_87_T01	VIT_13s0067g02560	11.95	11.54	11.78	10.92	9.99	9.63	11.56	11.62	11.29	10.4	10.63	10.52
CHR14_JGVV66_98_T01	VIT_14s0066g01090	12.77	10.72	12.63	10.37	9	9.56	11.36	11.38	12.59	8.73	10.27	9.42
CHR4_JGVV23_239_T01	VIT_04s0023g01290	12	9.7	11.53	9.82	7.17	8.69	8.83	8.6	10.59	7.49	6.93	6.35
CHR19_JGVV14_356_T01	VIT_19s0014g04030	11.78	11.6	11.7	11.33	10.84	11.12	11.55	11.12	11.33	10.59	10.53	10.45
CHR5_JGVV94_75_T01	VIT_05s0094g00840	10.2	10.17	9.74	9.83	9.69	9.1	9.66	9.7	9.32	8.68	8.93	8.74
CHRUN_JGVV179_4_T01	VIT_00s0179g00060	6.08	6.07	6.45	5.29	5.73	5.94	5.98	5.6	5.66	5.25	5.02	5.22
CHR1_JGVV10_125_T01	VIT_01s0010g01810	13.82	13.38	13.11	13.33	12.86	12.59	13.25	13.37	13.38	12.81	12.72	12.81
CHR18_JGVV41_175_T01	VIT_18s0041g00370	7.46	6.98	6.35	9.01	8.72	6.8	6.45	6.91	7.23	7.83	8.28	7.53
CHR8_JGVV7_20_T01	VIT_08s0007g08830	6.77	6.97	6.93	8.68	7.57	7.51	6.8	6.79	6.86	7.5	7.66	7.24
CHR11_JGVV16_201_T01	VIT_11s0016g02350	10.43	10.22	10.18	9.79	8.96	8.71	10.23	10.07	9.96	9.63	9.75	9.65
CHR6_JGVV4_618_T01	VIT_06s0004g01750	10.05	9.02	10.52	8.56	8.81	8.55	10.18	9.94	10.03	8.75	8.98	8.3
CHR2_JGVV25_160_T01	VIT_02s0025g01710	12.92	11.79	11.76	11.57	10.5	10.35	11.79	11.82	12.01	11.38	11.14	11.36
CHR9_JGVV2_540_T01	VIT_09s0002g05990	12.86	12.05	12.7	11.84	10.96	10.26	12.07	12.63	12.7	11.17	11.88	11.43
CHR1_JGVV10_28_T01	VIT_01s0010g00480	8.38	9.63	10.61	8.2	6.9	7.84	7.76	9.24	8.95	7.05	4.54	4.39
CHR8_JGVV40_258_T01	VIT_08s0040g00610	13.88	13.95	13.51	14.03	13.48	13.51	14.13	14.41	14.23	13.23	13.21	13.3
CHR8_JGVV40_258_T01	VIT_08s0040g00610_2	13.88	13.95	13.51	14.03	13.48	13.51	14.13	14.41	14.23	13.23	13.21	13.3
CHR4_JGVV23_39_T01	VIT_04s0023g03520	12.56	12.63	12.12	12.68	11.85	11.75	12.44	12.46	12.6	11.36	11.46	11.54
CHR18_RANDOM_JGVV152_7_T01	VIT_18s0001g00680	8.06	7.31	8.1	7.05	7.45	8.06	7.96	7.61	8	6.77	7.18	6.46
CHR14_JGVV66_192_T01	VIT_14s0066g02080	5.57	5.96	7.26	5.82	6.19	6.1	6.68	6.56	6.6	5.54	5.59	5.49
CHR13_JGVV47_86_T01	VIT_13s0047g00030	8.24	8.26	7.74	7.71	7.93	7.91	8.78	8.36	8.79	7.29	7.77	7.62
CHR2_JGVV25_385_T01	VIT_02s0025g04250	9.3	9.35	10.32	8.85	9.57	9.58	9.86	10.12	10.74	8.8	9.37	9.17
CHR2_JGVV12_67_T01	VIT_02s0012g02290	12.4	12.29	12.2	12.18	11.77	11.75	12.08	12.26	11.67	10.94	10.79	10.8
CHRUN_JGVV1350_2_T01	VIT_00s1350g00030	8.3	7.77	7.81	7.83	7.45	7.79	9.04	8.13	9.07	7.21	7.84	7.62
CHR10_JGVV3_170_T01	VIT_10s0003g01870	7.64	5.58	7.54	6	5.78	6.11	6.46	6.38	6.64	5.27	5.54	4.99
CHR19_PDVV90_8_T01	VIT_19s0090g00080	8.35	8.7	8.06	7.87	7.7	7.87	9.48	10.1	9.65	8.39	8.53	8.57
CHR18_RANDOM_JGVV126_8_T01	VIT_18s0001g01570	8.39	8.14	8.25	8.41	7.37	7.4	8.37	8.4	8.33	7.37	7.02	6.97
CHR3_JGVV38_253_T01	VIT_03s0038g02130	12.54	12.26	12.22	12.49	11.7	11.65	12.6	13.15	12.69	11.55	11.66	11.48
CHR1_JGVV11_102_T01	VIT_01s0011g05620	10.97	10.02	10.13	10.61	9.04	8.86	10.44	9.88	10.56	8.63	9.32	9.11
CHR19_GSVIVT00020431001_T01	VIT_19s0027g00540	11.31	11.15	10.17	10.87	10.25	10.13	10.56	10.66	10.8	9.73	9	9.22
CHR8_JGVV56_28_T01	VIT_08s0056g00300	9.37	9.28	9.15	8.94	7.86	8.09	9.8	9.16	9.4	8.44	8.91	8.49
CHR12_JGVV28_89_T01	VIT_12s0028g03080	13.34	13.6	12.41	13.07	12.05	12.29	12.68	12.55	12.86	11.94	11.67	11.78
CHR15_JGVV48_165_T01	VIT_15s0048g01250	7.66	7.59	6.94	7.47	6.57	6.22	7.76	7.5	7.75	6.66	7.06	6.66
CHR18_JGVV1_450_T01	VIT_18s0001g07640	11.12	10.86	11.71	10.61	10.59	10.5	10.99	11.13	10.94	10.41	10.01	10.12
CHR13_JGVV73_23_T01	VIT_13s0073g00470	8.15	7.83	8.13	7.72	7.8	7.18	7.67	7.37	7.48	6.23	6.55	6.75
CHR15_GSVIVT00019375001_T01	VIT_15s0024g00060	11.2	11.53	10.09	10.89	10.37	10	10.21	10.7	10.76	9.39	9.57	9.91
CHR8_JGVV7_589_T01	VIT_08s0007g02810	8.86	8.8	9.79	8.43	8.46	8.67	9.05	9.07	9.35	8.27	8.11	8.68
CHRUN_JGVV179_24_T01	VIT_00s0179g00270	10.74	10.41	10.69	10.62	10.17	9.77	10.31	9.9	10.64	9.12	9.46	9.56
CHR4_JGVV8_142_T01	VIT_04s0008g01530	6.91	6.34	6.24	6.2	6.06	5.95	7.04	7.58	7.32	6.07	6.83	6.36
CHR14_JGVV6_92_T01	VIT_14s0006g01610	8.45	8.26	8.48	8.36	7.21	7.71	8.39	8.34	8.67	7.59	7.8	7.97
CHR13_JGVV84_62_T01	VIT_13s0084g00690	10.87	10.17	10.24	10.29	9.15	9.69	10.7	10.35	10.69	9.92	10.1	10.1
CHR18_JGVV41_36_T01	VIT_18s0041g02010	8.09	7.43	8.1	7.64	7.48	7.24	8.36	7.84	8.28	7.06	7.61	7.3
CHR8_JGVV58_117_T01	VIT_08s0058g00180	9.48	9.01	9.42	9.21	8.62	8.51	9.18	9.15	9.3	8.49	8.44	8.54
CHR15_JGVV48_152_T01	VIT_15s0048g01390	9.78	10.01	10.49	9.39	9.84	10.02	10.5	10.1	10.56	9.09	9.82	9.55
CHR19_JGVV90_74_T01	VIT_19s0090g00840	7.75	8.37	8.94	7.79	8.04	8.05	8.37	8.5	8.54	7.72	7.59	7.6
CHR15_JGVV48_51_T01	VIT_15s0048g02460	7.14	7.18	7.87	6.8	6.87	6.68	7.24	7.36	7.38	6.54	6.77	6.87
CHR18_JGVV1_935_T01	VIT_18s0001g12870	6.08	6.93	5.85	6.1	5.36	5.41	5.74	5.87	5.7	5.32	5.02	5.36
CHR12_JGVV57_111_T01	VIT_12s0057g01280	11.32	11.18	11.05	11.38	10.46	10.49	11.34	10.91	11.47	10.39	10.38	10.57
CHR12_JGVV134_32_T01	VIT_12s0134g00400	10	9.87	9.59	9.81	9.08	8.79	9.81	10.24	9.92	9.41	9.41	9.35
CHR5_GSVIVT00010809001_T01	VIT_05s0102g00910	7.82	8.07	7.62	7.66	6.8	7.66	8.11	8.22	7.91	7.52	7.26	7.31
CHR1_JGVV10_95_T01	VIT_01s0010g01410	12.56	12.41	12.48	12.45	12.15	12.07	12.25	12.33	12.31	11.35	11.25	11.54
CHR12_RANDOM_JGVV99_52_T01	VIT_12s0028g00970	14.48	14.61	13.96	14.2	13.79	13.61	13.91	13.95	13.9	13.4	13.09	13.24
CHR15_JGVV46_260_T01	VIT_15s0046g00870	10.37	10.59	9.64	10.37	9.64	9.53	9.89	9.97	10.08	8.94	9.23	9.35
CHRUN_GSVIVT00006670001_T01	VIT_00s0396g00060	12.42	12.91	12.5	12.7	11.92	12.39	13.09	12.76	13.01	12.26	11.98	11.97
CHR8_JGVV56_68_T01	VIT_08s0056g00800	11.18	10.63	11.82	10.59	10.29	10.6	11.09	10.86	11.1	10.44	10.65	10.65
CHR4_JGVV23_42_T01	VIT_04s0023g03490	9.41	9.65	9.56	9.3	9.09	9.46	9.45	9.82	9.31	8.71	8.63	8.62
CHR7_JGVV5_330_T01	VIT_07s0005g03470	13.65	13.54	13.16	13.37	13	12.93	13.22	13.21	13.31	12.32	12.53	12.57
CHR18_JGVV1_283_T01	VIT_18s0001g05060	12.92	12.05	13.04	12.24	11.84	12.09	12.75	12.42	12.68	12.01	12.12	12.22
CHR7_JGVV31_94_T01	VIT_07s0031g01060	12.99	12.53	12.45	12.24	12.18	12.29	12.43	12.15	12.18	11.49	11.67	11.59
CHR18_RANDOM_GSVIVT00013681001_T01	VIT_18s0001g02150	10.58	10.67	9.55	10.24	9.85	9.52	10.44	9.83	10.18	9.28	9.58	9.56
CHR5_JGVV20_185_T01	VIT_05s0020g02000	12.6	12.65	12.05	12.46	11.85	11.69	12.27	11.9	12.19	11.56	11.37	11.54
CHRUN_JGVV2512_1_T01	VIT_00s2512g00010	14.38	14.53	14.45	14.22	14.25	14.56	14.42	14.7	14.37	13.79	13.29	13.61
CHR9_JGVV70_55_T01	VIT_09s0070g00650	13.47	13.69	12.89	13.16	13.18	13.15	13.39	13.35	13.19	12.37	12.52	12.47
CHR5_JGVV51_25_T01	VIT_05s0051g00310	6.43	5.41	5.61	5.29	4.96	5.17	5.48	5.52	5.31	5.1	5.2	4.96
CHR14_JGVV36_43_T01	VIT_14s0036g00960	10.34	10.23	9.9	10.05	9.87	9.37	10.02	10.11	10.37	9.37	9.63	9.6
CHR5_JGVV29_64_T01	VIT_05s0029g00630	11.89	11.92	11.74	11.94	11.38	11.37	11.8	11.64	11.75	11.04	10.79	11.15
CHR10_PDVV71_111_T01	VIT_10s0071g00080	6.6	6.43	7.15	6.39	6.56	6.12	6.73	6.76	7.16	6.14	6.41	6.17
CHR11_JGVV37_12_T01	VIT_11s0037g00140	9.93	9.77	9.83	9.72	9.54	9.62	9.65	9.86	10.05	8.71	9.19	9.34
CHRUN_JGVV286_7_T01	VIT_00s0286g00080	11.79	11.9	11.34	11.79	11.04	11.03	11.52	11.6	11.53	11.03	10.9	10.93
CHR2_JGVV12_235_T01	VIT_02s0012g00290	14.11	13.44	14.05	13.63	13.29	13.42	13.8	13.52	13.79	13.17	13.06	13.28
CHR11_JGVV65_62_T01	VIT_11s0065g00760	11.52	11.68	10.67	10.93	10.82	11.49	11.44	11.16	11.43	10.74	10.59	10.55
CHRUN_JGVV246_13_T01	VIT_00s0246g00160	11.79	11.72	11.62	11.56	11.31	11.17	11.69	11.4	11.58	10.73	11.22	11.04
CHR7_JGVV129_67_T01	VIT_07s0129g00690	13.8	13.86	13.66	13.98	13.47	13.54	13.96	13.78	13.97	13.02	13.07	13.2
CHR3_JGVV38_363_T01	VIT_03s0038g00730	11.42	10.89	11.38	11.1	11.5	10.93	11.39	11.83	11.51	10.39	10.86	10.93
CHR8_JGVV40_191_T01	VIT_08s0040g01340	9.68	9.61	9.3	9.53	8.87	9.25	9.12	9.06	9.45	8.42	8.65	8.79
CHR16_JGVV100_11_T01	VIT_16s0100g01210	10	9.6	10.3	9.36	9.68	9.51	9.69	9.85	9.9	9.48	9.18	9.42
CHR3_JGVV63_236_T01	VIT_03s0063g02530	12.16	12.2	12.1	11.7	11.26	11.89	12.15	12.09	12.34	11.87	11.75	11.91
CHR8_JGVV7_253_T01	VIT_08s0007g06360	13.19	12.93	12.91	13.02	12.74	12.61	13.11	12.7	12.96	12.14	12.28	12.39
CHR14_JGVV60_96_T01	VIT_14s0060g01660	13.85	13.52	13.71	13.51	13.32	13.44	13.7	13.54	13.84	13.11	13.19	13.1
CHR17_JGVV0_269_T01	VIT_17s0000g07330	14.49	14.62	14.2	14.56	14.15	14.04	14.62	14.59	14.52	13.85	13.9	14.06
CHR11_RANDOM_JGVV212_9_T01	VIT_11s0016g00130	12.75	12.39	12.57	12.5	12.19	11.81	12.08	12.11	12.16	11.7	11.67	11.73
CHR16_JGVV22_76_T01	VIT_16s0022g01650	13.2	12.79	13	12.73	12.55	12.68	12.94	12.9	12.9	12.48	12.28	12.57
CHR11_JGVV52_81_T01	VIT_11s0052g00970	14.39	13.92	14.28	13.94	13.83	13.37	14.04	13.8	13.83	13.7	13.48	13.51
CHR8_JGVV7_726_T01	VIT_08s0007g01330	12.07	11.46	11.96	11.74	11.53	11.34	11.31	11.74	11.61	10.87	11.12	11.15
CHR19_GSVIVT00020452001_T01	VIT_19s0027g00420	10.82	10.42	10.51	10.29	10.28	10.33	10.78	10.56	10.8	10.21	10.32	10.07
CHR5_JGVV77_91_T01	VIT_05s0077g01180	13.24	13.28	13.35	13.41	13.18	13.07	13.69	13.35	13.37	12.77	12.7	12.8
CHR7_JGVV31_54_T01	VIT_07s0031g00610	10.67	10.11	10.37	10.28	10.01	10.01	10.57	10.33	10.51	9.87	9.91	10.14
CHR19_JGVV15_69_T01	VIT_19s0015g00730	12.92	13.09	13.03	12.78	12.5	12.86	12.97	13.01	12.85	12.46	12.54	12.39
CHR16_RANDOM_GSVIVT00003536001_T01	VIT_16s0039g00400	7.98	8.18	8.31	8.21	8.11	8.06	8.8	8.27	8.75	7.59	7.99	8
CHR9_JGVV54_116_T01	VIT_09s0054g00520	13.73	13.75	13.37	13.48	13.33	13.23	13.39	13.42	13.28	12.95	12.77	12.89
CHR13_JGVV19_304_T01	VIT_13s0019g02110	10.26	10.35	10.1	9.91	9.77	10.03	10.34	10.14	10.13	9.88	9.6	9.87
CHRUN_JGVV1707_1_T01	VIT_00s1707g00010	14.44	14.72	14.26	14.42	14.38	14.5	14.69	14.69	14.45	13.91	13.89	13.91
CHR17_JGVV0_693_T01	VIT_17s0000g02610	13.86	14.14	13.81	13.85	13.64	13.8	14.15	13.72	13.97	13.35	13.43	13.35
CHR5_JGVV20_23_T01	VIT_05s0020g00290	13.09	13.24	12.75	12.85	12.61	13	13.09	12.97	13.17	12.57	12.37	12.68
CHR10_PDVV3_167_T01	VIT_10s0003g01910	6.37	5.77	6.27	6.25	5.73	5.69	6.15	6.42	6.34	5.82	5.77	5.89
CHR18_JGVV89_66_T01	VIT_18s0089g00700	5.49	5.86	6.46	5.68	5.75	5.14	6.04	6	5.91	5.78	5.63	5.61
CHRUN_JGVV772_1_T01	VIT_00s0772g00010	11.88	11.81	11.83	11.66	11.19	11.71	11.39	11.49	11.66	11.14	10.98	11.28
CHR7_RANDOM_JGVV237_1_T01	VIT_07s0141g00020	11.49	11.53	11.8	11.47	11.54	11.62	11.82	11.42	11.88	10.89	11.23	11.12
CHR17_JGVV0_826_T01	VIT_17s0000g01130	14.49	14.18	14.3	14.22	14.05	13.94	14.11	14.17	14.27	13.72	13.66	13.87
CHR11_JGVV16_303_T01	VIT_11s0016g03400	12.3	12.05	12.05	12.03	11.9	11.88	12.2	12.04	12.26	11.58	11.61	11.86
CHR19_JGVV14_355_T01	VIT_19s0014g04000	8.72	8.54	8.17	8.5	8.11	8.05	8.45	8.17	8.46	7.95	7.81	8.06
CHR5_JGVV77_189_T01	VIT_05s0077g02210	12.15	11.68	11.87	11.91	11.69	11.63	11.84	11.74	11.98	11.41	11.15	11.46
CHRUN_JGVV246_11_T01	VIT_00s0246g00140	11.88	11.9	11.64	11.79	11.69	11.46	11.84	11.74	11.5	11.08	11.23	11.26
CHR13_JGVV19_305_T01	VIT_13s0019g02100	8.9	8.82	8.49	8.54	8.37	8.7	8.87	9.09	8.84	8.29	8.52	8.64
CHR1_JGVV10_244_T01	VIT_01s0010g03310	12.19	11.87	12.47	12.01	11.75	11.94	11.94	11.81	12.11	11.47	11.7	11.57
CHR18_JGVV1_74_T01	VIT_18s0001g01100	12.24	12.54	12.4	12.11	12.33	12.11	12.14	12.49	12.39	11.99	11.78	11.94
CHR14_JGVV36_104_T01	VIT_14s0036g00140	5.98	6.12	6.27	5.48	5.72	6.09	6.1	6.19	6.11	5.92	5.83	5.8
CHR7_JGVV5_339_T01	VIT_07s0005g03600	12.46	12.28	12.09	12.36	11.88	12.2	12.4	12.17	12.25	11.72	11.75	11.81
CHR5_JGVV29_70_T01	VIT_05s0029g00540	10.62	10.38	10.37	10.32	10.13	10.28	10.66	10.43	10.74	10.07	10.21	10.26
CHR9_JGVV2_728_T01	VIT_09s0002g08210	9.07	8.92	8.71	9.06	8.64	8.94	9.21	9.03	9.15	8.35	8.51	8.71
CHR5_JGVV124_62_T01	VIT_05s0124g00720	5.12	5.66	5.28	5.33	4.98	5.12	5.57	5.28	5.32	4.88	5.12	4.94
CHR7_JGVV31_166_T01	VIT_07s0031g01850	13.77	13.82	13.79	13.65	13.33	13.62	13.78	13.75	13.95	13.41	13.45	13.56
CHR8_JGVV7_155_T01	VIT_08s0007g07400	11.43	11.11	10.94	11.17	11.12	10.81	11.34	11.13	11.21	10.68	10.7	10.85
CHR7_JGVV5_559_T01	VIT_07s0005g06340	13.03	12.84	12.99	12.91	12.44	12.69	13.07	12.86	13.01	12.55	12.59	12.79
CHR12_JGVV142_5_T01	VIT_12s0142g00130	11.91	11.93	11.71	12.08	11.6	11.84	12.04	12.15	12.14	11.37	11.56	11.63
CHR5_JGVV20_330_T01	VIT_05s0020g03510	12.51	12.12	12.21	12.45	11.94	12.04	12.38	12.33	12.33	11.9	11.91	11.89
CHR17_JGVV0_656_T01	VIT_17s0000g03040	14.25	13.84	13.83	13.82	13.76	13.78	13.85	13.81	13.89	13.53	13.28	13.55
CHR4_PDVV8_410_T01	VIT_04s0008g04450	6.65	7.28	6.79	7	6.63	6.75	7.2	7.09	7.06	6.73	6.49	6.79
CHR16_JGVV39_97_T01	VIT_16s0039g01570	12.93	12.68	12.92	12.51	12.6	12.67	12.67	12.6	12.75	12.31	12.34	12.48
CHR6_JGVV9_245_T01	VIT_06s0009g00850	14.5	14.37	14.38	14.46	14.39	14.23	14.38	14.7	14.56	13.96	14.1	14.12
CHR10_JGVV3_272_T01	VIT_10s0003g02990	12.97	12.71	12.95	12.85	12.49	12.31	12.86	12.78	12.85	12.63	12.65	12.56
CHRUN_GSVIVT00003574001_T01	VIT_00s0198g00010	13.46	13.48	13.21	13.17	13.04	13.33	13.77	13.56	13.62	13.39	13.29	13.27
CHR4_JGVV8_634_T01	VIT_04s0008g06810	13.81	13.99	13.78	13.97	13.48	13.86	14.29	14.01	14	13.65	13.65	13.68
CHR15_JGVV46_257_T01	VIT_15s0046g00900	5.98	6	6.08	5.87	5.34	5.87	6.08	5.92	5.97	5.83	5.8	5.74
CHR7_JGVV5_459_T01	VIT_07s0005g04940	14.52	14.63	14.42	14.57	14.27	14.36	14.67	14.55	14.69	14.36	14.17	14.25
CHR14_JGVV30_126_T01	VIT_14s0030g00670	11.79	11.9	12.09	11.83	11.46	11.91	11.88	11.82	12	11.68	11.62	11.5
CHR1_JGVV10_285_T01	VIT_01s0010g03770	12.61	12.46	12.21	12.43	12.29	12.38	12.78	12.39	12.68	12.06	12.3	12.19
CHR14_JGVV219_20_T01	VIT_14s0219g00200	12.22	11.98	12.35	12.06	11.75	11.95	12.25	12.18	12.28	11.98	12.03	12.01
CHR7_JGVV5_309_T01	VIT_07s0005g03260	5.2	5.32	5.51	5.2	5.16	5.42	5.67	5.75	5.66	5.36	5.29	5.23
CHR1_JGVV11_103_T01	VIT_01s0011g05610	14.07	14.1	14.33	14.07	14.11	13.85	14.15	13.91	14.07	13.73	13.76	13.69
CHR6_JGVV4_206_T01	VIT_06s0004g06290	14.21	14.2	14.29	14.26	14.08	13.81	14.55	14.33	14.39	14.1	14.21	14.09
CHR6_JGVV4_132_T01	VIT_06s0004g07090	10.96	10.99	10.99	11.08	10.61	10.8	10.98	10.97	11.01	10.73	10.58	10.69
CHR16_JGVV98_37_T01	VIT_16s0098g01580	14.56	14.72	14.45	14.6	14.35	14.6	14.54	14.62	14.74	14.32	14.1	14.25
CHR10_JGVV116_84_T01	VIT_10s0116g01540	12.21	12.04	12.06	11.9	12.17	12.06	12.16	12.07	12.24	11.64	11.8	11.81
CHR2_JGVV25_223_T01	VIT_02s0025g02430	14.39	14.16	14.31	14.17	14.12	14.05	14.15	14.11	14.17	13.82	13.98	13.81
CHR3_JGVV38_397_T01	VIT_03s0038g00250	12.2	12.1	11.95	12.21	11.89	12.02	12.18	12.45	12.4	11.92	11.9	12
CHRUN_JGVV125_5_T01	VIT_00s0125g00070	15.47	15.5	15.37	15.52	15.43	15.12	15.47	15.46	15.5	15.17	15.13	15.13
CHR8_JGVV40_56_T01	VIT_08s0040g02810	14.66	14.47	14.36	14.56	14.21	14.34	14.44	14.36	14.47	14.21	14.07	14.11
CHR16_JGVV50_219_T01	VIT_16s0050g00380	14.3	14.28	14.11	14.11	13.89	14.11	14.13	14.15	14.03	13.94	13.76	13.93
CHR13_JGVV19_131_T01	VIT_13s0019g03940	13.77	13.74	13.84	13.69	13.62	13.71	14.07	13.82	14.03	13.58	13.7	13.75
CHRUN_JGVV370_3_T01	VIT_00s0370g00030	13.74	13.61	13.5	13.49	13.39	13.38	13.63	13.49	13.48	13.35	13.26	13.36
CHR17_JGVV53_28_T01	VIT_17s0053g00320	14.44	14.49	14.49	14.37	14.21	14.33	14.41	14.28	14.41	14.15	14.15	14.2
CHR10_JGVV92_62_T01	VIT_10s0092g00790	15.06	15.15	14.94	14.92	15	14.9	15.07	15.15	14.99	14.88	14.75	14.82
CHR14_JGVV36_63_T01	VIT_14s0036g00730	13.28	13.29	13.11	12.98	13.19	13.25	13.46	13.25	13.39	13.08	13	13.2
CHR17_JGVV0_154_T01	VIT_17s0000g08660	13.63	13.52	13.25	13.47	13.31	13.27	13.47	13.4	13.37	13.25	13.07	13.23
CHR5_JGVV20_162_T01	VIT_05s0020g01770	14.87	14.77	14.69	14.49	14.63	14.82	14.84	14.77	14.92	14.6	14.65	14.69
CHR8_JGVV40_15_T01	VIT_08s0040g03250	13.18	13.08	12.94	13.08	12.8	12.94	13.02	12.95	13.04	12.79	12.77	12.86
CHR8_JGVV40_308_T01	VIT_08s0040g00100	13.12	13.23	13.17	13.11	12.97	13.05	13.02	13.12	13.06	12.91	12.85	12.91
CHR18_JGVV1_346_T01	VIT_18s0001g06250	14.88	15	14.85	14.96	14.68	14.78	14.88	14.99	14.87	14.72	14.76	14.71
CHR13_JGVV64_62_T01	VIT_13s0064g01190	14.52	14.49	14.21	14.34	14.33	14.27	14.39	14.38	14.38	14.21	14.24	14.15
CHR17_JGVV0_391_T01	VIT_17s0000g05970	14.93	14.76	14.82	14.73	14.74	14.83	14.98	14.98	15.04	14.75	14.83	14.88
CHR9_JGVV70_49_T01	VIT_09s0070g00580	12.87	12.84	12.79	12.83	12.81	12.81	12.93	12.94	12.95	12.67	12.71	12.75
CHRUN_JGVV670_1_T01	VIT_00s0670g00010	14.8	14.79	14.72	14.72	14.59	14.67	14.72	14.76	14.68	14.61	14.66	14.62
CHR18_JGVV1_1071_T01	VIT_18s0001g14310	14.9	14.99	14.8	14.89	14.84	14.78	14.86	14.96	14.91	14.76	14.81	14.76
CHR11_JGVV16_50_T01	VIT_11s0016g00700	14.37	14.33	14.27	14.22	14.26	14.36	14.4	14.44	14.43	14.25	14.3	14.33
CHR17_JGVV0_243_T01	VIT_17s0000g07650	15.24	15.32	15.27	15.15	15.24	15.23	15.28	15.26	15.27	15.18	15.19	15.19
CHR8_JGVV7_631_T01	VIT_08s0007g02350	15.64	15.66	15.54	15.62	15.69	15.68	15.56	15.56	15.59	15.67	15.65	15.61
CHR2_JGVV25_231_T01	VIT_02s0025g02520	14.05	14.15	14.18	14.14	14.16	14.12	14.09	14.15	14.09	14.25	14.21	14.24
CHR13_JGVV19_56_T01	VIT_13s0019g04730	12.69	12.58	12.77	12.72	12.7	12.72	12.7	12.65	12.71	12.81	12.92	12.82
CHRUN_JGVV818_1_T01	VIT_00s0818g00010	15.02	14.95	14.83	15.03	14.94	14.99	14.99	14.97	14.89	15.06	15.12	15.11
CHR5_JGVV20_42_T01	VIT_05s0020g00490	15.37	15.42	15.25	15.39	15.45	15.4	15.39	15.37	15.42	15.53	15.51	15.55
CHR3_JGVV180_13_T01	VIT_03s0180g00170	14.13	14.23	14.18	14.24	14.28	14.31	14.24	14.26	14.2	14.35	14.37	14.39
CHR6_JGVV9_107_T01	VIT_06s0009g02530	12.53	12.52	12.74	12.77	12.62	12.62	12.6	12.61	12.58	12.74	12.71	12.82
CHR4_JGVV8_320_T01	VIT_04s0008g03410	13.46	13.43	13.65	13.63	13.63	13.57	13.51	13.49	13.55	13.68	13.67	13.63
CHR5_JGVV20_32_T01	VIT_05s0020g00390	12.39	12.48	12.45	12.54	12.68	12.45	12.32	12.36	12.4	12.49	12.48	12.5
CHR9_JGVV2_806_T01	VIT_09s0002g09280	12.72	12.77	12.73	12.86	12.86	12.71	12.81	12.78	12.83	13.01	12.99	12.96
CHRUN_JGVV432_1_T01	VIT_00s0432g00020	12.76	12.75	12.88	12.8	13.02	12.83	12.76	12.87	12.78	12.99	13.06	12.95
CHR11_JGVV52_137_T01	VIT_11s0052g00320	15.09	15.2	15.02	15.12	15.23	15.26	15.02	15.16	15.07	15.32	15.27	15.24
CHR18_JGVV86_50_T01	VIT_18s0086g00710	13.86	13.92	13.73	14	13.86	13.99	13.96	13.91	13.97	14.15	14.14	14.14
CHR15_JGVV46_64_T01	VIT_15s0046g03030	14.18	14.28	14.24	14.32	14.51	14.26	14.09	14.18	14.09	14.37	14.23	14.31
CHR17_JGVV0_577_T01	VIT_17s0000g03950	14.02	13.93	14.03	14.01	14	14.08	13.76	13.87	13.84	14.07	14.03	14.21
CHR6_JGVV4_503_T01	VIT_06s0004g03040	12.87	13.01	13.01	12.98	13.04	13.12	12.79	12.76	12.77	13.05	12.96	13.01
CHR1_JGVV11_513_T01	VIT_01s0011g01290	14.79	14.81	15.05	14.96	15.07	15.09	14.88	14.96	14.91	15.03	15.08	15.16
CHR3_JGVV17_78_T01	VIT_03s0017g01350	14.72	14.91	14.57	14.87	14.96	14.84	14.7	14.84	14.8	14.92	14.94	15
CHR4_JGVV23_186_T01	VIT_04s0023g01920	12.43	12.47	12.2	12.49	12.42	12.32	12.21	12.26	12.24	12.52	12.62	12.44
CHR9_JGVV70_14_T01	VIT_09s0070g00160	14.86	14.96	14.9	15.01	15.24	15.11	14.93	15.01	15	15.1	15.06	15.15
CHR13_JGVV67_241_T01	VIT_13s0067g00080	12.11	12.09	12.27	12.2	12.45	12.43	12.24	12.18	12.19	12.39	12.36	12.29
CHR8_JGVV56_15_T01	VIT_08s0056g00160	13.94	13.95	13.84	14.14	14.02	13.98	14.01	13.98	13.92	14.19	14.18	14.21
CHR8_JGVV56_15_T01	VIT_08s0056g00160_2	13.94	13.95	13.84	14.14	14.02	13.98	14.01	13.98	13.92	14.19	14.18	14.21
CHR17_JGVV0_777_T01	VIT_17s0000g01650	11.98	11.8	11.79	12.07	12.1	11.74	11.65	11.78	11.65	12	11.98	11.84
CHR8_JGVV7_778_T01	VIT_08s0007g00770	13.15	13.48	13.44	13.58	13.6	13.45	13.2	13.21	13.12	13.32	13.4	13.39
CHR14_JGVV30_155_T01	VIT_14s0030g00340	13.21	13.03	13.03	13.29	13.34	13.24	13	13.06	12.93	13.15	13.16	13.24
CHR4_JGVV8_606_T01	VIT_04s0008g06520	12.42	12.39	12.81	12.6	12.75	12.75	12.44	12.57	12.38	12.66	12.76	12.65
CHR14_JGVV6_203_T01	VIT_14s0006g03120	12.12	12.33	12.33	12.31	12.27	12.45	12.19	12.11	12.03	12.39	12.45	12.43
CHR16_JGVV22_145_T01	VIT_16s0022g00810	12.64	12.91	12.81	12.85	13.13	13.03	12.93	13.03	12.85	13.1	13.19	13.1
CHR11_JGVV16_51_T01	VIT_11s0016g00710	14.94	15.22	15.31	15.35	15.45	15.46	15.25	15.23	15.16	15.42	15.35	15.32
CHR19_JGVV93_34_T01	VIT_19s0093g00480	11.82	11.9	11.96	12.11	11.87	11.76	11.82	11.81	11.56	12.17	12.1	12.13
CHR4_JGVV43_24_T01	VIT_04s0043g00330	13.25	13.36	13.04	13.42	13.28	13.36	13.3	13.28	13.19	13.61	13.5	13.56
CHR13_JGVV67_214_T01	VIT_13s0067g00600	13.08	13.13	13.18	13.24	13.18	13.33	13.03	12.96	13.04	13.25	13.41	13.42
CHR6_JGVV4_68_T01	VIT_06s0004g07760	8.48	8.47	7.99	8.47	8.7	8.36	8.22	8.2	8.24	8.46	8.52	8.54
CHRUN_JGVV349_1_T01	VIT_00s0349g00020	14.39	14.41	14.31	14.53	14.43	14.44	13.98	14.18	13.95	14.44	14.4	14.46
CHR11_JGVV16_455_T01	VIT_11s0016g05070	12.55	12.59	12.57	12.83	12.92	12.54	12.4	12.33	12.2	12.64	12.57	12.63
CHRUN_JGVV179_2_T01	VIT_00s0179g00030	5.21	5.02	5.2	5.61	5.05	5.56	4.95	5.09	5.13	5.23	5.33	5.36
CHR6_JGVV4_382_T01	VIT_06s0004g04350	12.5	12.44	12.65	12.74	12.95	12.7	12.47	12.49	12.4	12.71	12.8	12.71
CHR13_JGVV47_4_T01	VIT_13s0047g01210	13.76	13.82	13.51	13.88	13.83	13.84	13.6	13.52	13.57	13.95	13.96	13.99
CHR15_JGVV107_38_T01	VIT_15s0107g00500	10.77	11.14	10.64	11.2	11.07	10.9	10.68	10.67	10.6	11.01	10.92	11.09
CHRUN_JGVV233_16_T01	VIT_00s0233g00190	11.44	11.68	11.8	11.66	11.56	11.83	11.49	11.73	11.34	11.94	12.04	12.16
CHR9_JGVV54_131_T01	VIT_09s0054g00290	10.9	10.92	10.98	11.07	11.01	10.91	10.79	10.77	10.78	11.27	11.28	11.37
CHR17_JGVV0_334_T01	VIT_17s0000g06610	11.94	12.02	11.57	12.39	12.25	11.71	11.76	11.78	11.78	12.18	12.05	12.17
CHR16_JGVV98_44_T01	VIT_16s0098g01510	5.64	5.36	5.53	5.93	5.74	5.49	5.66	5.43	5.45	5.84	6.01	6
CHR13_JGVV175_10_T01	VIT_13s0175g00130	12.7	12.45	12.69	12.69	12.64	12.82	12.71	12.57	12.74	13.08	13.32	13.28
CHR15_GSVIVT00018389001_T01	VIT_15s0021g00400	7.65	8.2	7.84	8.36	7.96	7.95	7.78	7.99	8.09	8.45	8.31	8.6
CHRUN_JGVV533_5_T01	VIT_00s0533g00050	13.95	14.24	13.85	14.1	14.57	13.96	13.82	13.56	13.71	14.17	14.42	14.01
CHR18_JGVV1_902_T01	VIT_18s0001g12520	12.79	13.24	12.87	13.35	13.6	13.1	12.68	12.63	12.51	12.94	12.98	12.87
CHR2_JGVV12_147_T01	VIT_02s0012g01290	8.5	8.87	8.86	9.04	9.13	8.99	8.97	9.14	9.01	9.33	9.61	9.49
CHR7_JGVV31_190_T01	VIT_07s0031g02100	10.56	10.81	10.51	10.85	10.93	10.95	10.48	10.73	10.46	11.04	11.01	11.02
CHRUN_JGVV332_14_T01	VIT_00s0332g00160	13.04	13.51	12.66	13.22	13.35	13.08	13.08	13.02	13.07	13.86	13.6	13.53
CHR19_JGVV177_11_T01	VIT_19s0177g00130	10.62	11.55	11.07	11.18	11.28	11.69	10.87	11.23	11.11	11.65	11.46	11.49
CHR14_JGVV66_144_T01	VIT_14s0066g01580	12.68	13.18	12.74	13.11	13.39	13.3	12.89	13.1	12.8	13.3	13.19	13.42
CHR18_JGVV72_108_T01	VIT_18s0072g00090	12.02	12.14	11.63	12.54	12.45	12.09	12.01	12.08	11.91	12.5	12.24	12.3
CHR7_JGVV104_42_T01	VIT_07s0104g01400	5.42	5.18	5.24	5.88	5.49	5.46	5.29	5.21	4.92	5.53	5.51	5.74
CHR14_JGVV108_115_T01	VIT_14s0108g01260	10.18	10.23	9.52	10.52	10.45	10.02	9.72	9.81	9.63	10.25	10.2	10.23
CHR19_JGVV14_214_T01	VIT_19s0014g02430	11.29	11.94	11.05	11.85	11.86	11.68	11.1	11.19	11.11	11.85	11.55	11.5
CHR7_JGVV5_223_T01	VIT_07s0005g02290	8.39	8.85	8.7	9.27	9.2	8.74	8.38	8.52	8.19	8.86	8.78	8.8
CHR18_JGVV1_674_T01	VIT_18s0001g10070	5.97	6.33	6.31	6.67	6.24	5.93	5.9	5.95	5.73	6.68	6.39	6.91
CHR14_PDVV36_10_T01	VIT_14s0036g01440	4.58	5.18	4.62	5.39	4.78	5.33	4.78	5.21	4.88	5.29	5.53	5.58
CHRUN_JGVV415_2_T01	VIT_00s0415g00020	4.33	5.16	4.52	4.73	5.85	4.88	4.72	4.74	4.49	4.99	5.22	5.05
CHRUN_JGVV1291_1_T01	VIT_00s1291g00010	7.96	8.39	8.52	8.62	8.98	8.6	8.06	7.96	8.31	8.5	8.69	8.66
CHR11_JGVV16_168_T01	VIT_11s0016g02000	9.69	9.69	9.28	9.81	10.11	9.14	9.27	9.32	9.4	9.92	10.4	10.12
CHR19_JGVV14_152_T01	VIT_19s0014g01760	5.55	5.59	5.96	6.21	6.36	5.79	6.24	6.24	5.95	6.72	6.76	6.65
CHR11_GSVIVT00032222001_T01	VIT_11s0065g00070	4.23	4.99	4.48	5.04	5.38	5.4	5.08	5.25	5.21	5.43	5.63	5.46
CHR5_JGVV49_5_T01	VIT_05s0049g00050	12.8	13.39	12.89	13.54	13.71	13.78	12.62	13.11	12.76	13.51	13.26	13.51
CHR8_JGVV7_448_T01	VIT_08s0007g04240	14.3	14.9	14.33	15.19	15.13	15.05	14.24	14.69	14.46	15.24	14.89	15.21
CHR14_GSVIVT00023424001_T01	VIT_14s0036g01260	9.9	10.2	9.21	10.08	10.48	10.23	10.02	10.19	10.54	11.25	10.87	11.02
CHR1_JGVV150_47_T01	VIT_01s0150g00480	7.17	8.18	7.56	8.67	7.71	8.13	7.56	7.75	7.11	8.38	8.02	8.37
CHR4_JGVV69_51_T01	VIT_04s0069g00750	9.07	9.8	8.62	10.25	9.59	9.21	9.44	9.22	8.92	10.27	9.75	10.02
CHR19_JGVV14_304_T01	VIT_19s0014g03410	10.23	10.5	10.45	11.19	10.52	10.88	10.07	10.28	10.01	11.07	10.97	10.97
CHR8_JGVV58_118_T01	VIT_08s0058g00170	8.29	8.7	8.42	9.52	9.45	8.81	8.12	8.45	8.05	8.95	8.65	8.76
CHRUN_GSVIVT00003919001_T01	VIT_00s0215g00100	6.05	7.57	6.24	8.27	7.19	7.17	7.05	7.3	7.06	7.57	7.63	7.56
CHR19_JGVV93_38_T01	VIT_19s0093g00550	11.85	12.61	12.5	13.07	13.02	12.71	12.33	11.93	11.88	13	12.88	12.58
CHR19_GSVIVT00020321001_T01	VIT_19s0027g01360	7.15	7.99	6.26	8.24	7.95	7.92	7.73	7.74	7.75	8.28	8.06	8.36
CHR6_JGVV4_676_T01	VIT_06s0004g01110	8.21	8.58	7.72	8.97	8.95	8.96	8.82	8.62	8.63	9.3	9.33	9.6
CHR14_JGVV66_71_T01	VIT_14s0066g00810	12.54	11.97	11.93	12.57	13.46	13.13	12.41	12.43	12.63	12.97	13.34	13.16
CHRUN_JGVV575_2_T01	VIT_00s0575g00020	5.68	5.7	5.18	6.49	6.56	5.32	4.88	5.51	5.59	6.33	6.33	6.25
CHR10_JGVV42_66_T01	VIT_10s0042g00890	6.71	8.54	7.01	8.39	9.12	8.72	9.92	9.34	8.96	7	8.49	7.7
CHR10_JGVV42_64_T01	VIT_10s0042g00870	7.38	8.88	7.17	8.57	9.64	9.19	10.67	9.85	9.53	7.25	8.91	8.12
CHR18_JGVV117_1_T01	VIT_18s0117g00600	6.42	7.54	6.37	8.35	7.91	7.93	8.78	8.42	8.73	7.24	7.78	7.47
CHR12_JGVV121_26_T01	VIT_12s0121g00410	8.51	10.57	8.68	9.69	10.53	10.68	10.68	10.73	10.74	10.34	10.19	10.13
CHR15_JGVV21_196_T01	VIT_15s0021g00550	7.15	6.08	6.61	6.06	6.37	5.93	5.42	5.49	5.51	6.42	6.21	7.03
CHR12_JGVV59_45_T01	VIT_12s0059g00480	6.09	6.15	5.54	5.74	5.77	5.32	5.49	5.57	5.3	6.45	6.37	6.62
CHR9_JGVV2_505_T01	VIT_09s0002g05610	6.75	7.27	6.47	7.32	7.56	7.19	8.21	7.59	7.69	6.45	7.23	6.79
CHRUN_PDVV188_5_T01	VIT_00s0188g00050	8.23	8.6	7.42	8.32	8.37	7.89	9.04	8.8	9.05	7.69	8.21	7.91
CHR18_JGVV1_1192_T01	VIT_18s0001g15660	11.19	10.84	11.66	10.8	11.55	11.57	11.66	11.44	11.82	10.29	10.73	10.63
CHR7_JGVV129_98_T01	VIT_07s0129g01010	8.33	9.68	10.69	9.41	10.58	10.06	10.41	9.98	9.91	8.67	9.59	8.76
CHR18_RANDOM_PDVV152_21_T01	VIT_18s0001g01280	7.73	8.61	7.96	8.07	8.28	8.83	9.44	8.92	9.44	7.83	8.73	7.89
CHR10_JGVV3_218_T01	VIT_10s0003g02400	5.68	5.62	6.27	6.07	5.51	6.59	6.44	6.69	6.49	5.59	5.31	5.37
CHR14_JGVV128_90_T01	VIT_14s0128g00970	7.43	7.81	6.71	7.64	7.84	7.87	8.02	8.59	8.67	7.23	7.4	7.18
CHR4_GSVIVT00033195001_T01	VIT_04s0069g00980	6.22	7.61	7.55	7.06	7.32	7.67	7.76	8.43	7.7	6.95	6.75	6.71
CHRUN_JGVV444_1_T01	VIT_00s0444g00010	7.79	8.54	9.39	8.39	8.34	9.2	9.96	9.47	9.68	8.44	8.95	8.14
CHR14_JGVV128_53_T01	VIT_14s0128g00540	12.51	10.43	10.23	11.28	10.33	10.16	11.08	11.42	11.88	10.13	10.31	10.35
CHR9_PDVV54_104_T01	VIT_09s0054g00570	9.28	9.01	7.87	9.66	8.53	8.36	10.92	11.03	11.37	9.76	10.33	9.63
CHR14_JGVV128_56_T01	VIT_14s0128g00600	11.82	10.21	9.29	10.85	9.93	9.81	10.77	11.13	11.14	9.84	9.81	9.78
CHR14_JGVV128_55_T01	VIT_14s0128g00570	12.37	10.47	10.04	11.36	10.5	10.1	11.38	11.52	11.92	10.41	10.34	10.29
CHR16_JGVV39_77_T01	VIT_16s0039g01360	11.67	12.29	11.88	12.02	12.85	12.62	13.72	12.52	13.16	11.48	12.21	11.82
CHR8_GSVIVT00033346001_T01	VIT_08s0007g07910	8.11	7.91	6.41	8.39	7.66	6.74	7.77	6.9	8	5.87	6.41	6.37
CHR3_JGVV63_5_T01	VIT_03s0063g00050	11.74	12.14	11.61	12.63	12.04	11.81	12.89	13	12.84	11.5	11.3	11.63
CHR16_JGVV100_30_T01	VIT_16s0100g01020	10.23	11.42	10.53	10.91	11.75	11.46	12.73	12.27	11.9	9.92	11.39	10.82
CHR16_JGVV100_47_T01	VIT_16s0100g00800	8.88	9.77	9.61	9.45	10.05	10.01	11.52	10.55	10.64	8.2	9.65	9.3
CHR3_PDVV17_160_T01	VIT_03s0017g02120	5.81	5.97	5.93	5.17	5.49	6.28	8.21	6.64	7.85	4.79	6.18	5.6
CHR14_JGVV60_141_T01	VIT_14s0060g01190	7.89	7.78	8.05	7.83	9.55	8.97	9.98	9.9	10.26	7.17	8.5	8.1
CHR18_JGVV1_1127_T01	VIT_18s0001g14920	9.34	8.41	8.32	9.26	7.22	6.88	8.54	8.13	8.22	7.37	7.88	7.48
CHR3_JGVV91_70_T01	VIT_03s0091g00500	7.28	6.55	9.01	7.13	6.66	7.09	7.41	7.42	7.56	6.94	6.64	6.36
CHRUN_PDVV2313_1_T01	VIT_00s2313g00010	10.1	9.84	9.23	9.79	8.9	8.96	9.3	8.76	9.11	8.04	8.02	8.27
CHRUN_JGVV1428_1_T01	VIT_00s1428g00010	7.26	7.35	8.08	7.61	5.77	6.35	7.52	7.62	7.44	7.18	7.13	7.12
CHR2_PDVV12_11_T01	VIT_02s0012g03140	12.06	12.3	10.66	11.53	11.08	10.48	10.67	10.91	11.04	9.85	10.35	10.25
CHR7_JGVV141_4_T01	VIT_07s0141g00070	6.24	6.09	7.59	6.74	5.65	6.07	7.65	7.17	7.18	6.79	6.48	6.45
CHR13_GSVIVT00032628001_T01	VIT_13s0067g03670	10.44	10.36	9.02	10.13	9.27	9.12	9.67	9.47	9.35	8.57	8.71	8.81
CHR2_PDVV25_52_T01	VIT_02s0025g00540	7.08	8	9.23	7.46	7.64	8.37	8.37	8.02	8.68	7.1	7.68	7.46
CHRUN_JGVV499_5_T01	VIT_00s0499g00050	12.14	12.07	11.71	11.88	11.79	11.56	11.18	11.48	11.61	10.48	10.2	10.66
CHR3_JGVV63_42_T01	VIT_03s0063g00450	9.63	7.73	8.91	9.06	7.42	7.86	8.85	9	9.1	8.66	8.51	8.25
CHR16_JGVV39_195_T01	VIT_16s0039g02930	9.17	8.99	9.06	8.9	8.47	8.87	10.51	9.9	10.43	9.32	9.71	9.34
CHR16_JGVV13_5_T01	VIT_16s0013g00050	6.36	5.58	6.56	6.07	5.78	5.7	7.51	7.19	7.48	6.53	6.76	6.51
CHR11_JGVV206_3_T01	VIT_11s0206g00030	6.12	5.64	7.23	5.81	5.88	5.77	6.26	5.87	6.14	5.69	5.55	5.42
CHRUN_JGVV317_11_T01	VIT_00s0317g00110	12.96	12.36	13.01	12.25	12.32	12.73	12.2	12.1	12.24	11.52	11.21	11.71
CHR13_JGVV19_171_T01	VIT_13s0019g03520	8.33	7.61	9.13	7.81	7.87	8.33	8.97	8.92	8.97	8.16	8.42	8.22
CHR12_JGVV57_90_T01	VIT_12s0057g01010	12.88	12.93	12.51	13.16	12.47	12.3	12.79	12.93	12.62	12.16	11.66	11.8
CHRUN_GSVIVT00007233001_T01	VIT_00s0513g00010	9.74	9.36	8.28	9.4	8.78	8.65	8.96	8.72	8.7	7.77	8.08	8.11
CHR10_JGVV71_56_T01	VIT_10s0071g00550	12.3	12.1	11.49	11.91	11.34	11.04	11.24	11.36	11.54	10.99	10.77	11.06
CHR8_JGVV40_114_T01	VIT_08s0040g02140	12.75	12.5	11.86	12.39	12.02	11.7	12.12	11.86	11.82	11.38	11.18	11.32
CHR1_JGVV10_289_T01	VIT_01s0010g03820	7.07	6.6	6.33	6.53	6.82	5.6	6.85	6.51	6.84	6.26	6.18	5.97
CHR15_JGVV46_263_T01	VIT_15s0046g00800	10.37	10.39	9.88	10.35	9.49	9.62	9.77	9.76	9.53	9.39	8.88	9.15
CHR16_JGVV98_131_T01	VIT_16s0098g00600	12.97	12.17	11.78	12.39	12.19	11.85	12.4	12.4	12.25	11.8	11.44	11.5
CHR4_JGVV23_236_T01	VIT_04s0023g01330	7.28	7.95	8.34	7.93	6.97	7.74	8.46	8.42	8.25	7.78	7.72	7.82
CHR4_JGVV8_117_T01	VIT_04s0008g01280	13.88	13.95	13.35	14.02	12.83	12.83	13.46	13.4	13.38	13.1	12.89	13.01
CHR14_JGVV81_65_T01	VIT_14s0081g00060	8.94	8.47	9.11	8.51	8.56	7.88	8.17	8.38	8.11	7.75	7.82	7.94
CHR3_JGVV38_260_T01	VIT_03s0038g02060	6.13	5.06	7.88	6.16	5.36	6.3	6.2	5.99	6.08	5.77	5.51	5.54
CHR17_JGVV0_731_T01	VIT_17s0000g02180	11.06	10.49	10.73	10.69	11.16	10.67	11.1	11.55	11.13	10.22	10.33	10.37
CHR9_JGVV54_112_T01	VIT_09s0054g00580	8.81	8.86	8.63	9.35	8.31	8.62	10.33	10.72	10.29	9.84	9.6	9.31
CHR4_GSVIVT00026626001_T01	VIT_04s0044g00230	11.1	11.51	11.15	10.62	11.56	11.32	12.33	12.17	12.21	11.51	11.54	11.31
CHR7_RANDOM_JGVV310_3_T01	VIT_07s0151g00260	12.05	11.99	11.04	12.03	11.23	10.95	12.76	12.51	12.51	12.11	12.06	11.88
CHR9_JGVV2_708_T01	VIT_09s0002g07990	4.84	4.36	6.08	4.51	4.69	5.02	5.32	5.3	4.95	4.71	4.8	4.58
CHR12_JGVV34_113_T01	VIT_12s0034g01120	9.4	9.14	8.47	8.96	9.04	9.03	9.51	9.35	8.93	8.23	8.52	8.5
CHR13_PDVV67_13_T01	VIT_13s0067g03710	11.43	11.51	10.47	11.22	10.67	10.68	10.98	10.95	10.61	10.46	10.17	10.24
CHR8_JGVV7_28_T01	VIT_08s0007g08750	8.52	8.62	9.66	8.39	8.82	9.5	9.27	8.88	9.42	8.14	8.55	8.48
CHR3_JGVV63_157_T01	VIT_03s0063g01690	9.89	9.8	9.19	9.68	9.89	9.02	10.35	10.31	9.98	9.33	9.68	9.44
CHR12_JGVV134_5_T01	VIT_12s0134g00090	5.42	5.95	7.36	5.69	5.87	6.32	6.26	6.33	5.95	5.54	5.76	5.62
CHR17_JGVV0_189_T01	VIT_17s0000g08260	14.45	14.54	14.36	14.58	14.27	14.29	14.39	14.22	14.32	13.54	13.51	13.63
CHR14_JGVV66_230_T01	VIT_14s0066g02480	6.52	5.75	7.13	5.73	6.68	6.31	6.33	6.71	6.53	5.91	5.76	6.13
CHRUN_JGVV332_6_T01	VIT_00s0332g00070	14.22	14.21	13.84	13.79	14.07	13.81	13.74	13.45	13.74	13.04	12.88	13.16
CHR18_JGVV1_432_T01	VIT_18s0001g07450	11.83	11.61	11.43	11.61	11.29	11.2	11.38	11.14	11.35	10.81	10.55	10.86
CHR4_JGVV8_111_T01	VIT_04s0008g01220	13.55	13.34	13.23	13.55	13.12	12.39	13.43	13.45	13.46	13.14	12.97	12.88
CHR11_JGVV37_103_T01	VIT_11s0037g01180	10.16	9.86	9.3	9.43	10.19	9.74	9.87	9.93	9.85	9.3	9.08	8.85
CHR9_GSVIVT00016018001_T01	VIT_09s0018g00820	14.15	14.31	13.98	13.94	14.22	14.46	14.25	14.3	14.27	13.52	13.34	13.4
CHRUN_GSVIVT00003378001_T01	VIT_00s0188g00220	6.22	6.28	6.23	6.01	5.95	6.81	6.49	6.8	6.52	6.12	5.66	5.65
CHRUN_PDVV259_7_T01	VIT_00s0259g00090	10.42	10.11	8.32	10.14	8.78	8.98	9.77	9.61	9.57	9.01	9.28	9.28
CHR18_JGVV1_1020_T01	VIT_18s0001g13780	10.68	10.54	10.14	9.98	9.61	10.79	10.62	10.75	10.88	10.27	10.23	10.43
CHR16_JGVV100_55_T01	VIT_16s0100g00720	14.55	13.75	13.52	14.11	13.52	13.44	13.86	13.56	13.57	13.03	13.34	13.09
CHR15_JGVV24_134_T01	VIT_15s0024g00090	9.93	10.36	9.13	10.18	9.23	9.28	9.57	9.51	9.89	9	9.13	9.3
CHR18_JGVV41_136_T01	VIT_18s0041g00810	8.59	8.66	7.89	8.96	8.16	7.62	9	8.69	8.89	8.08	8.52	8.11
CHR9_GSVIVT00017094001_T01	VIT_09s0002g04540	13.5	13.78	12.57	13.28	13.1	12.86	13.25	13.35	13.37	12.86	12.59	12.91
CHRUN_JGVV481_1_T01	VIT_00s0481g00020	8.22	8.49	8.87	8.69	8.45	9.02	9.45	9.03	9.55	8.11	8.78	8.35
CHR13_JGVV67_133_T01	VIT_13s0067g01850	11.96	12.56	11.08	11.92	11.78	11.95	11.99	12.13	12.06	11.54	11.21	11.24
CHR8_JGVV40_183_T01	VIT_08s0040g01420	12.71	12.8	12.02	12.93	12.65	11.9	11.8	11.96	12.16	11.4	11.13	11.31
CHR8_JGVV7_397_T01	VIT_08s0007g04810	4.84	4.72	5.61	4.86	4.61	4.6	4.8	4.72	4.55	4.46	4.37	4.21
CHR11_JGVV16_85_T01	VIT_11s0016g01060	10.39	10.56	10.73	10.48	10.62	10.46	10.13	10.39	10.66	9.56	9.99	9.62
CHR17_JGVV0_867_T01	VIT_17s0000g00490	13.29	13.23	12.97	13.35	12.93	12.64	12.77	12.94	13.03	12.33	12.38	12.49
CHR5_JGVV77_86_T01	VIT_05s0077g01130	10.18	9.2	9.78	9.63	9.42	9.34	10.22	9.94	9.92	9.53	9.7	9.52
CHR19_JGVV90_45_T01	VIT_19s0090g00480	8.7	8.51	9.28	8.83	7.96	8.55	8.69	8.49	8.73	8.24	8.33	8.4
CHR14_PDVV68_174_T01	VIT_14s0068g01700	13.91	13.98	13.18	13.56	13.4	13.08	13.42	13.32	13.42	13.01	12.97	13.13
CHR2_JGVV109_1_T01	VIT_02s0109g00430	11.04	11.63	11.84	10.68	11.83	12.21	12.49	12.54	12.84	11.66	12.06	11.86
CHR15_JGVV48_166_T01	VIT_15s0048g01240	6.96	7.51	5.99	7.12	6.59	6.61	7.34	7.52	7.35	6.85	6.77	6.65
CHR11_JGVV16_321_T01	VIT_11s0016g03580	7.85	7.88	7.52	8.04	7.98	7.95	8.19	8.41	8.72	7.2	7.72	7.61
CHR12_JGVV34_196_T01	VIT_12s0034g00080	12.23	11.88	12.16	11.71	12.48	12.07	12.06	12.34	12.3	11.35	11.68	11.63
CHR18_RANDOM_JGVV82_2_T01	VIT_18s0001g03560	14.55	14.48	14.58	14.54	14.18	14.21	14.29	14.04	14.44	13.9	13.66	13.87
CHRUN_JGVV1361_1_T01	VIT_00s1361g00010	11.36	11.7	11.62	11.45	11.46	11.21	11.02	11.31	11.1	10.75	10.68	10.56
CHRUN_JGVV873_1_T01	VIT_00s0873g00010	12.18	11.91	11.1	11.89	11.51	11.09	11.75	11.96	11.75	11.42	11.37	11.42
CHR3_JGVV63_154_T01	VIT_03s0063g01660	6.86	7.32	7.35	7.29	7.11	7.25	7.63	7.63	7.66	6.89	6.86	7.11
CHR11_JGVV37_85_T01	VIT_11s0037g00950	14.81	14.52	14.09	14.78	14.14	14.03	15.23	14.85	14.98	14.66	14.4	14.56
CHRUN_JGVV2707_1_T01	VIT_00s2707g00010	8.61	8.41	7.43	8.94	8.05	7.47	8.39	8.59	8.66	7.79	8.15	7.79
CHR18_JGVV41_127_T01	VIT_18s0041g00920	7.91	8.02	7.38	8.57	7.87	7.27	8.68	8.44	8.39	7.75	7.98	7.48
CHR14_JGVV108_120_T01	VIT_14s0108g01310	7.64	7.85	7.15	7.71	7.62	7.76	7.84	7.36	7.75	6.54	7.19	6.89
CHR9_JGVV2_740_T01	VIT_09s0002g08340	12.99	12.77	12.05	12.57	12.2	12.02	12.29	12.34	12.48	12.13	12.09	12.06
CHR1_JGVV137_30_T01	VIT_01s0137g00530	12.04	11.65	11.37	11.62	11.24	11.04	11.44	11.37	11.4	11.09	11.21	11.23
CHR18_JGVV41_134_T01	VIT_18s0041g00830	8.5	8.62	7.87	9.32	8.17	7.74	8.84	8.97	8.93	8.28	8.3	8.08
CHR9_JGVV2_521_T01	VIT_09s0002g05780	10.14	10.2	8.76	10.02	9.49	9.57	9.77	9.71	9.88	8.95	9.23	9.36
CHR5_JGVV77_125_T01	VIT_05s0077g01540	12.58	13.39	13.63	12.4	13.73	13.77	14.17	14.12	14.47	13.34	13.7	13.6
CHR1_JGVV10_85_T01	VIT_01s0010g01210	10.84	10.86	10.58	10.91	10.32	10.23	10.62	10.34	10.5	10.06	10.18	10.25
CHRUN_JGVV246_12_T01	VIT_00s0246g00150	12.05	12.24	11.46	11.9	12.11	11.87	12.22	12.15	12.06	11.44	11.61	11.47
CHR16_RANDOM_GSVIVT00003633001_T01	VIT_16s0039g01040	7.67	7.8	6.57	7.88	7.44	7.24	8.22	7.87	8.24	7.1	7.5	7.43
CHR9_JGVV70_74_T01	VIT_09s0070g00900	13.12	13.41	12.51	12.86	13.04	12.5	12.36	12.55	12.48	12.11	12.04	12.13
CHRUN_JGVV505_6_T01	VIT_00s0505g00060	14.16	14.09	14.14	13.99	14.13	14.06	13.69	13.94	13.95	13.19	13.36	13.5
CHR18_JGVV89_119_T01	VIT_18s0089g00090	10.06	10.21	9.98	10.03	10.35	10.34	9.71	9.8	10.14	9.03	9.24	9.21
CHR16_JGVV39_64_T01	VIT_16s0039g01110	8.45	9.04	8.07	8.63	9.08	9.13	9.14	9.18	9.28	7.95	8.4	8.28
CHR5_JGVV20_182_T01	VIT_05s0020g01970	6.18	6.29	7.31	6.71	6.79	6.45	6.81	6.96	6.64	5.89	6.39	6.28
CHR15_GSVIVT00019173001_T01	VIT_15s0024g01960	12.92	13.55	12.14	12.97	12.98	12.93	13.14	13.12	13.13	12.67	12.36	12.41
CHR15_GSVIVT00027108001_T01	VIT_15s0046g00820	6.05	5.32	6.22	5.63	5.69	5.62	5.84	5.93	5.95	5.55	5.62	5.53
CHRUN_JGVV246_14_T01	VIT_00s0246g00170	13.03	13.02	12.22	12.78	12.67	12.58	12.81	12.79	12.85	12.3	12.39	12.35
CHR4_JGVV8_576_T01	VIT_04s0008g06190	11.91	12.37	11.51	12.12	11.99	11.81	11.27	11.63	11.43	10.78	10.69	11.11
CHR10_JGVV116_2_T01	VIT_10s0116g00060	12.9	13.23	12.66	12.66	13.02	13.07	13.14	13.36	13.02	12.84	12.46	12.66
CHR8_JGVV40_189_T01	VIT_08s0040g01360	12.63	12.42	12.14	12.47	12.03	11.86	12.07	12.17	12.24	11.99	11.84	11.89
CHR3_JGVV38_23_T01	VIT_03s0038g04530	5.68	6.32	6.4	6.02	6.16	6.92	6.13	6.49	6.45	5.66	5.61	5.52
CHR10_JGVV3_342_T01	VIT_10s0003g03830	12.76	12.32	12.55	12.36	12.22	12.33	11.98	12.15	12.22	11.77	11.8	11.93
CHR15_JGVV46_48_T01	VIT_15s0046g03190	10.6	10.05	9.98	10.6	8.62	9.02	10.09	9.99	9.91	10.27	10.4	10.16
CHR14_JGVV66_44_T01	VIT_14s0066g00480	14.02	13.94	13.86	14.13	13.72	13.6	13.82	13.79	13.86	13.35	13.57	13.37
CHR12_JGVV28_88_T01	VIT_12s0028g03090	13.89	13.97	13.85	13.82	13.75	13.93	13.87	13.76	13.91	13.39	13.35	13.49
CHR18_RANDOM_JGVV111_24_T01	VIT_18s0001g00310	7.18	7.99	7.63	7.94	7.82	8.24	9.14	8.85	9.24	8.15	8.53	7.83
CHR4_JGVV8_174_T01	VIT_04s0008g01870	6.11	6.06	5.89	6.02	5.67	6.54	6.73	7.07	6.84	6.29	6.38	6.28
CHR8_JGVV7_664_T01	VIT_08s0007g01990	13.44	13.34	13.27	13.24	13.09	13.12	12.95	12.87	12.99	12.54	12.69	12.68
CHR1_JGVV10_236_T01	VIT_01s0010g03190	12.22	12.22	12.68	12.16	12.5	12.64	12.58	12.83	12.73	12.26	12.14	12.1
CHR3_JGVV38_222_T01	VIT_03s0038g02440	14.16	13.49	13.26	13.49	13.7	13.63	14.22	14.08	13.98	13.51	13.77	13.63
CHR3_JGVV38_126_T01	VIT_03s0038g03460	7.24	8.07	8.26	7.76	7.62	8.26	8.46	8.49	8.52	8.21	7.85	7.91
CHR12_JGVV59_137_T01	VIT_12s0059g01460	14.04	13.67	14.17	13.77	14.14	13.84	13.89	13.78	14.05	13.35	13.54	13.54
CHR12_GSVIVT00030546001_T01	VIT_12s0059g01760	5.31	5.12	6.17	5.62	5.33	5.6	5.91	5.88	5.98	5.63	5.38	5.4
CHRUN_JGVV724_1_T01	VIT_00s0724g00010	5.37	5.24	5.18	4.74	5.68	5.05	5.53	5.39	5.24	5.08	5.08	4.91
CHR17_JGVV0_552_T01	VIT_17s0000g04210	9.72	9.72	9.36	9.76	9.38	9.2	9.06	9.06	9.25	8.77	8.73	8.92
CHR9_JGVV2_53_T01	VIT_09s0002g00700	8.04	8.39	8.7	8.22	8.16	9.48	7.87	7.97	8.22	7.26	7.2	7.48
CHR15_PDVV45_12_T01	VIT_15s0045g00120	6.08	6.27	6.89	6.58	6.15	6.1	6.33	6.29	6.39	6.02	5.94	6.08
CHR3_JGVV38_67_T01	VIT_03s0038g04080	11.62	11.68	11.52	11.54	11.31	11.3	11.36	11.21	11.36	11.07	10.99	11.16
CHR6_PDVV9_267_T01	VIT_06s0009g01010	6.96	6.83	8.13	7.53	6.91	7.14	7.48	7.27	7.53	7.03	7.01	7.22
CHR1_JGVV11_429_T01	VIT_01s0011g02180	14.06	14.12	13.9	14.04	13.82	14.04	14.17	13.95	13.97	13.7	13.49	13.76
CHR1_JGVV11_128_T01	VIT_01s0011g05350	11.8	11.89	11.83	11.83	11.7	11.6	11.75	11.6	11.56	11.34	11.37	11.34
CHR18_JGVV1_234_T01	VIT_18s0001g03950	13.74	13.81	13.44	13.87	13.55	13.55	13.68	13.67	13.74	13.32	13.2	13.35
CHR2_JGVV25_140_T01	VIT_02s0025g01500	13.42	13.11	13.57	13.29	12.86	13.12	13.84	13.87	13.82	13.75	13.69	13.69
CHRUN_JGVV342_1_T01	VIT_00s0342g00020	8.92	9.52	8.37	9.04	9.48	9.4	9.92	9.74	10.35	9.06	9.22	9.39
CHR18_RANDOM_JGVV152_2_T01	VIT_18s0001g00430	13.11	13.31	13.05	13.34	13.16	13.09	13.31	13.42	13.18	13.01	12.83	12.72
CHR6_JGVV4_686_T01	VIT_06s0004g01000	7.55	8.81	8.82	7.8	8.88	9.5	9.06	9.55	9.18	8.35	8.41	8.81
CHR7_JGVV5_307_T01	VIT_07s0005g03230	5.94	6.12	6.48	6.42	6.21	6.27	6.19	6.25	6.14	5.68	5.56	5.76
CHR5_JGVV20_29_T01	VIT_05s0020g00350	14.5	14.38	14.48	14.27	14.28	14.69	14.63	14.36	14.46	14.1	14.05	14.2
CHR18_RANDOM_JGVV126_44_T01	VIT_18s0001g02560	11.56	11.34	11.47	11.4	11.53	10.99	11.34	11.41	11.32	11.03	11.15	11.12
CHR18_JGVV1_1019_T01	VIT_18s0001g13770	9.42	9.68	8.95	9.04	9.09	9.76	9.82	9.84	9.87	9.44	9.53	9.52
CHR7_JGVV104_14_T01	VIT_07s0104g01700	6.36	6.51	6.05	6.32	5.92	6.28	6.42	6.51	6.5	6.26	6.2	6.18
CHR6_JGVV4_701_T01	VIT_06s0004g00830	14.22	14.26	13.74	14.29	13.94	14.01	14.04	14.14	14.28	13.7	13.74	13.82
CHR13_JGVV175_20_T01	VIT_13s0175g00230	10.1	9.87	9.78	10	9.65	9.78	9.74	9.8	9.96	9.54	9.49	9.62
CHR6_JGVV4_614_T01	VIT_06s0004g01790	13.82	13.7	13.57	13.88	13.52	13.55	13.73	13.77	13.76	13.49	13.38	13.37
CHRUN_GSVIVT00006242001_T01	VIT_00s0335g00070	6.01	6.49	5.8	5.83	6.61	6.4	7.34	7.01	6.96	6.6	6.62	6.39
CHR19_JGVV90_152_T01	VIT_19s0090g01660	13.93	13.79	14.07	14.07	13.83	13.86	14.52	14.2	14.3	13.88	13.95	14.06
CHR12_JGVV59_187_T01	VIT_12s0059g01980	11.44	11.41	11.3	11.36	11.27	11.12	11.1	11.11	11.18	10.82	10.94	10.88
CHR6_JGVV4_383_T01	VIT_06s0004g04340	13.46	13.36	13.45	13.34	13.43	13.47	13.5	13.27	13.46	12.94	13.15	13.03
CHR4_JGVV8_636_T01	VIT_04s0008g06830	12.35	12.74	12.27	12.53	12.53	12.22	12.3	12.31	12.1	11.97	11.76	11.93
CHR16_JGVV98_62_T01	VIT_16s0098g01320	12.14	12.18	12.16	12.09	12.05	12.21	12.09	12.13	12.23	11.71	11.84	11.9
CHR14_GSVIVT00030958001_T01	VIT_14s0006g02300	11.35	11.82	10.51	11.46	11.43	11.28	11.51	11.46	11.39	10.98	10.92	10.84
CHRUN_JGVV319_3_T01	VIT_00s0319g00060	12.34	12.36	11.93	12.23	12.07	12.18	12.5	12.32	12.33	12.11	12.02	12.05
CHR5_JGVV20_287_T01	VIT_05s0020g03060	14.83	14.9	14.5	14.82	14.5	14.54	14.66	14.55	14.65	14.44	14.36	14.32
CHR18_GSVIVT00009552001_T01	VIT_18s0001g11020	7.75	7.92	7.47	7.53	7.9	7.69	7.91	7.91	7.85	7.64	7.45	7.49
CHR18_JGVV41_120_T01	VIT_18s0041g01000	7.63	7.75	6.46	8.25	7.48	6.98	8.1	8	7.92	7.36	7.54	7.16
CHR2_JGVV25_467_T01	VIT_02s0025g05140	11.8	11.67	11.91	11.67	11.74	11.57	11.59	11.5	11.57	11.34	11.36	11.27
CHR15_GSVIVT00019296001_T01	VIT_15s0024g00900	7.29	8.03	7	7.07	7.83	7.73	8.04	8.07	8.09	7.55	7.7	7.56
CHR18_JGVV41_121_T01	VIT_18s0041g00980	8.74	8.94	8.09	9.44	8.69	8.18	9.07	8.94	9.17	8.57	8.7	8.3
CHRUN_JGVV875_1_T01	VIT_00s0875g00010	11.93	11.75	12.06	11.75	11.67	11.79	11.72	11.65	11.58	11.51	11.41	11.49
CHR5_JGVV102_73_T01	VIT_05s0102g00810	5.22	4.43	4.41	4.67	5.36	4.4	4.65	4.82	4.95	4.14	4.35	4.49
CHR7_JGVV141_54_T01	VIT_07s0141g01060	13.47	13.48	13	13.59	13.13	12.9	13.21	13.2	13.25	12.99	13.02	12.93
CHR18_RANDOM_JGVV152_18_T01	VIT_18s0001g01260	13.17	13.23	12.97	13.35	13.18	13.06	13.38	13.38	13.24	12.95	12.91	12.89
CHR7_JGVV151_46_T01	VIT_07s0151g00390	9.69	9.93	8.05	9.49	9.76	9.49	9.54	9.67	9.74	8.9	9.03	8.94
CHR9_JGVV2_599_T01	VIT_09s0002g06690	12.17	11.83	12.18	11.9	11.97	12.21	12.7	12.53	12.56	12.22	12.35	12.32
CHRUN_GSVIVT00004730001_T01	VIT_00s0230g00030	13.12	13.33	12.47	13.23	12.88	12.75	12.86	12.95	13.01	12.72	12.61	12.56
CHR12_JGVV28_291_T01	VIT_12s0028g00920	6.67	7.51	7.68	6.7	8.11	8.36	9.26	8.77	8.76	8.45	8.15	7.89
CHR10_RANDOM_JGVV350_3_T01	VIT_10s0116g00670	14.06	14.23	13.83	13.84	13.94	13.96	14.02	13.91	13.87	13.79	13.71	13.7
CHR7_JGVV31_115_T01	VIT_07s0031g01290	12.36	12.27	11.81	12.18	11.98	11.96	12.14	12	11.99	11.83	11.77	11.88
CHR18_JGVV75_50_T01	VIT_18s0075g00660	5.75	5.88	4.54	5.95	5.71	6.53	7.02	6.63	7.36	5.64	6.39	5.99
CHRUN_JGVV2608_1_T01	VIT_00s2608g00010	13.77	13.76	13.27	13.67	13.56	13.57	13.3	13.53	13.52	13.24	13.07	13.1
CHR18_JGVV1_56_T01	VIT_18s0001g00830	9.84	10.27	9.8	10.01	9.78	9.9	10.2	10.14	10.08	9.98	9.86	9.87
CHRUN_JGVV153_2_T01	VIT_00s0153g00050	12.89	12.52	12.77	12.58	13.02	12.82	13.17	13.07	13.03	12.56	12.8	12.75
CHR1_JGVV11_416_T01	VIT_01s0011g02320	11.96	12.72	12.18	12.61	12.62	12.95	12.73	12.55	13.24	12.08	12.29	11.92
CHR8_JGVV56_89_T01	VIT_08s0056g01060	12.26	13.1	12.39	12.4	13.17	13.21	13.38	13.57	13.11	12.87	12.67	12.58
CHRUN_GSVIVT00003858001_T01	VIT_00s0211g00110	8.8	9.65	8.16	9.19	9.32	9.09	9.3	9.62	9.75	9.16	8.69	8.92
CHR13_JGVV19_256_T01	VIT_13s0019g02610	5.25	4.33	5.19	4.84	4.63	5.27	4.72	4.86	4.87	4.66	4.51	4.4
CHRUN_JGVV186_8_T01	VIT_00s0186g00090	9.76	9.69	10.14	9.7	9.99	9.75	9.26	9.37	9.25	8.98	9.07	9.07
CHR17_PDVV0_290_T01	VIT_17s0000g07030	9.91	9.51	9.27	9.83	9.8	9.38	10.12	9.91	10.19	9.54	9.84	9.62
CHR2_JGVV12_201_T01	VIT_02s0012g00630	12.85	12.63	12.58	12.54	12.66	12.57	12.69	12.53	12.57	12.4	12.34	12.44
CHR13_JGVV19_334_T01	VIT_13s0019g01700	7.69	7.85	7.47	7.84	7.52	7.6	8.51	8.39	8.38	8.18	8.11	8.15
CHR6_JGVV4_739_T01	VIT_06s0004g00410	13.04	12.89	13.39	12.87	13.07	13.29	13.13	13.21	13.26	12.93	12.95	12.92
CHR2_JGVV25_29_T01	VIT_02s0025g00310	13.92	13.79	13.93	13.72	13.78	14.03	14.21	14.06	14.21	13.83	13.9	13.97
CHR18_JGVV122_27_T01	VIT_18s0122g01160	10.8	10.6	10.38	10.62	10.33	10.5	10.81	10.7	10.75	10.62	10.47	10.61
CHRUN_JGVV335_1_T01	VIT_00s0335g00010	9.64	9.81	9.53	9.62	10.21	9.64	9.34	9.61	9.56	8.89	9.27	8.99
CHR9_JGVV2_753_T01	VIT_09s0002g08560	7.36	6.74	6.66	6.65	5.77	6.22	6.13	6.02	6.35	6.45	6.66	6.65
CHR4_JGVV23_214_T01	VIT_04s0023g01600	4.82	4.24	5.23	4.36	5.06	4.73	4.71	4.72	4.6	4.44	4.53	4.35
CHR2_JGVV236_11_T01	VIT_02s0236g00120	12.42	12.54	12.87	12.71	12.75	12.83	12.72	12.79	12.77	12.24	12.34	12.4
CHR15_JGVV48_71_T01	VIT_15s0048g02240	13.51	13.81	13.67	13.91	13.87	14	13.99	14.45	14.11	13.8	13.46	13.67
CHR7_JGVV130_32_T01	VIT_07s0130g00320	13.66	13.43	13.98	13.57	13.76	13.87	13.67	13.96	13.83	13.42	13.48	13.6
CHR9_JGVV2_379_T01	VIT_09s0002g04160	9.44	8.98	8.39	9.08	8.8	8.8	9.2	9.1	9.28	8.89	8.98	9.03
CHR6_JGVV9_149_T01	VIT_06s0009g02070	14.61	14.84	14.29	14.6	14.74	14.69	14.69	14.6	14.73	14.36	14.22	14.34
CHR2_JGVV12_47_T01	VIT_02s0012g02570	13.12	13.04	13.36	13.05	13.02	13.22	13.18	13.06	13.08	12.84	12.98	12.92
CHR8_PDVV58_58_T01	VIT_08s0058g00850	9.48	9.77	8.94	9.39	9.71	10.16	9.6	9.7	10.06	8.93	9.23	9.35
CHR18_GSVIVT00037206001_T01	VIT_18s0089g00250	5	5.74	5.21	5.74	5.57	4.83	5.75	5.72	5.64	5.34	5.44	5.36
CHRUN_GSVIVT00004729001_T01	VIT_00s0230g00020	10.14	9.43	8.92	9.79	9.37	9.77	10.41	10.41	10.67	10.16	10.06	10.06
CHR16_GSVIVT00018671001_T01	VIT_16s0022g00380	5.29	5.58	5.14	5.09	5.25	5.49	5.62	5.63	5.53	5.44	5.4	5.35
CHR3_JGVV91_22_T01	VIT_03s0091g01030	12.99	12.91	13.14	12.82	12.96	13.11	12.93	12.96	13.1	12.78	12.85	12.75
CHR8_JGVV56_119_T01	VIT_08s0056g01390	6.8	6.04	6.12	6.45	6.73	7	6.64	6.56	7.07	6.03	6	6.26
CHR11_JGVV16_414_T01	VIT_11s0016g04610	11.87	11.63	11.85	11.76	11.64	11.73	11.73	11.66	11.61	11.4	11.52	11.54
CHR17_JGVV0_431_T01	VIT_17s0000g05520	13.26	13.38	13.33	13.46	13.22	13.19	13.35	13.26	13.23	13.02	13.11	13.09
CHR5_JGVV20_418_T01	VIT_05s0020g04460	13.71	13.62	13.96	13.73	13.81	13.94	13.79	13.81	13.72	13.36	13.48	13.58
CHR1_JGVV146_22_T01	VIT_01s0146g00250	14.82	14.96	14.87	15.01	14.83	14.79	14.85	14.81	14.94	14.6	14.57	14.74
CHR4_JGVV8_115_T01	VIT_04s0008g01260	13.84	13.98	14.13	13.69	14.69	14.52	14.34	14.75	14.5	13.89	13.87	14.18
CHR4_PDVV23_104_T01	VIT_04s0023g02760	5.71	6.23	5.78	6.52	5.93	6.16	6.22	5.93	6.33	5.51	5.7	5.7
CHR17_JGVV53_58_T01	VIT_17s0053g00840	10.26	10.56	9.87	10.13	10.23	10.42	10.34	10.24	10.37	9.99	10.08	10.14
CHR12_JGVV34_59_T01	VIT_12s0034g01890	13.46	13.71	13.57	13.71	13.32	14.26	14.44	14.4	14.4	14.19	13.96	13.9
CHR7_RANDOM_JGVV161_16_T01	VIT_07s0151g01090	8.61	9.38	7.75	9.29	9.05	9	9.72	9.65	9.43	8.91	8.83	8.83
CHR9_GSVIVT00029506001_T01	VIT_09s0054g01260	6.57	5.49	5.65	5.52	6.23	6.37	5.87	5.88	6	5.59	5.55	5.57
CHR5_JGVV94_117_T01	VIT_05s0094g01280	13.28	13.02	13.2	13.14	13.04	13.27	13.54	13.41	13.51	13.28	13.37	13.24
CHR6_JGVV80_61_T01	VIT_06s0080g00590	9.88	9.52	10.57	9.84	9.53	9.52	9.77	9.67	9.75	9.93	9.83	9.9
CHR18_JGVV41_116_T01	VIT_18s0041g01040	7.89	8.2	6.73	8.17	7.87	7.52	8.29	8.36	8.5	7.86	8.09	7.85
CHR16_JGVV100_99_T01	VIT_16s0100g00280	10.17	9.67	9.61	9.6	9.22	9.28	9.53	9.41	9.43	9.64	9.68	9.79
CHR2_JGVV87_18_T01	VIT_02s0087g00810	7.96	8.19	8.28	8.42	8.29	7.83	7.88	7.99	7.92	7.66	7.74	7.67
CHR18_JGVV1_1056_T01	VIT_18s0001g14150	7.75	6.85	5.63	6.29	7.41	7.52	7.25	7.55	7.68	7.15	6.93	6.82
CHR1_JGVV11_123_T01	VIT_01s0011g05400	13.26	13.24	13.12	13.31	13.19	13.41	13.28	13.18	13.09	12.86	12.93	12.93
CHR2_JGVV25_297_T01	VIT_02s0025g03220	14.12	14.06	14.37	14.13	14.35	14.3	14.3	14.31	14.35	14.12	14.04	14.03
CHRUN_JGVV679_1_T01	VIT_00s0679g00010	5.81	4.88	6.41	5.1	5.94	6.6	5.46	5.46	5.31	5.23	4.99	4.94
CHR6_JGVV61_110_T01	VIT_06s0061g00450	14.14	14.24	14.31	14.12	14.19	14.1	14.04	14.09	14.04	14	13.99	13.94
CHR9_JGVV54_147_T01	VIT_09s0054g00070	13.92	13.97	13.88	13.97	13.75	13.89	14.05	14.02	13.98	13.92	13.92	13.85
CHR13_JGVV19_181_T01	VIT_13s0019g03410	12.95	12.82	12.47	12.87	12.61	12.54	12.5	12.57	12.56	12.43	12.48	12.46
CHR7_JGVV5_364_T01	VIT_07s0005g03860	10.45	10.25	10.74	10.53	10.31	10.66	10.53	10.53	10.44	10.25	10.33	10.39
CHR17_JGVV0_593_T01	VIT_17s0000g03730	14.3	14.18	14.59	14.23	14.49	14.45	14.47	14.56	14.61	14.38	14.38	14.31
CHR14_JGVV60_161_T01	VIT_14s0060g00970	12.63	12.56	13.05	12.68	12.96	12.81	12.92	12.99	13.05	12.73	12.75	12.82
CHR10_JGVV42_65_T01	VIT_10s0042g00880	4.11	4.69	4.22	4.46	4.97	4.65	4.68	4.93	4.63	4.4	4.2	4.15
CHR18_JGVV1_73_T01	VIT_18s0001g01090	14.68	14.77	14.69	14.69	14.78	14.76	14.76	14.76	14.84	14.65	14.57	14.64
CHR16_JGVV22_58_T01	VIT_16s0022g01860	11.45	11.29	11.23	11.35	10.82	10.91	10.74	10.69	10.77	10.93	10.84	10.91
CHR2_JGVV33_56_T01	VIT_02s0033g00790	12.31	13.03	12.92	12.5	13.15	13.47	13.46	13.68	13.74	13.13	13.22	13.27
CHR4_JGVV8_464_T01	VIT_04s0008g05000	14.78	14.49	14.86	14.63	14.82	14.85	14.84	14.78	14.81	14.56	14.65	14.65
CHR18_JGVV164_1_T01	VIT_18s0164g00020	13.97	14.02	13.84	13.99	13.81	14.01	13.9	13.91	13.96	13.8	13.77	13.85
CHRUN_JGVV349_4_T01	VIT_00s0349g00060	15.18	15.18	15.08	15.23	15.04	15.11	15.28	15.23	15.29	15.13	15.16	15.2
CHR6_JGVV4_588_T01	VIT_06s0004g02090	14.64	14.79	14.34	14.68	14.51	14.5	14.68	14.71	14.73	14.66	14.58	14.59
CHR6_JGVV4_169_T01	VIT_06s0004g06710	13.95	13.94	13.92	14.04	14.13	13.8	13.77	13.88	13.76	13.64	13.68	13.57
CHR16_JGVV50_115_T01	VIT_16s0050g01500	9.36	9.3	8.37	9.43	8.42	8.3	8.55	8.48	8.62	8.8	8.69	8.7
CHR18_JGVV1_163_T01	VIT_18s0001g02650	13.97	14	14.09	13.98	14.14	14.05	14.09	14.05	14.07	13.88	13.93	13.97
CHR14_JGVV6_66_T01	VIT_14s0006g01230	9.75	10.45	9.47	10.32	10.06	10.11	10.65	10.69	10.6	10.26	10.25	10.29
CHR13_JGVV19_124_T01	VIT_13s0019g04010	13.85	13.91	13.34	14.26	13.59	13.71	13.89	13.76	13.88	13.53	13.62	13.62
CHR17_JGVV0_770_T01	VIT_17s0000g01730	13.9	13.73	13.98	13.91	14.05	14.01	13.99	14.12	13.98	13.77	13.89	13.78
CHR2_JGVV12_221_T01	VIT_02s0012g00430	9.48	10.03	9.78	10.03	10.1	10.29	10.82	10.65	10.68	10.24	10.26	10.24
CHR1_JGVV150_50_T01	VIT_01s0150g00520	13.1	12.93	13.04	13.05	13.35	13.13	13.05	13.11	13.04	12.81	12.9	12.75
CHRUN_JGVV551_1_T01	VIT_00s0551g00010	15.23	15.23	15.26	15.21	15.29	15.29	15.24	15.18	15.25	15.14	15.11	15.16
CHR12_PDVV35_72_T01	VIT_12s0035g01500	11.27	11.84	11.46	11.67	11.71	11.73	11.7	11.71	11.73	11.55	11.38	11.48
CHR7_JGVV129_16_T01	VIT_07s0129g00160	15.14	14.96	15.06	15.01	15.14	15.07	15.04	15.05	15.08	14.96	14.98	14.99
CHR10_JGVV116_106_T01	VIT_10s0116g01770	12.66	12.67	13.04	12.5	12.45	12.88	12.86	12.77	12.84	12.96	12.9	12.97
CHR11_JGVV52_80_T01	VIT_11s0052g00980	15.11	15.06	15	15.17	15.09	15.23	15.05	15.09	15.14	14.89	15.01	14.9
CHR17_JGVV0_613_T01	VIT_17s0000g03530	15.2	15.2	15.32	15.2	15.18	15.31	15.31	15.31	15.31	15.27	15.27	15.26
CHR8_GSVIVT00033247001_T01	VIT_08s0007g08850	6.8	5.56	6.64	6.15	5.39	5.87	5.79	6.14	5.95	6.57	6.39	6.36
CHRUN_JGVV434_5_T01	VIT_00s0434g00080	10.58	10.4	10.15	10.6	10.08	9.83	9.8	9.72	9.79	10	9.87	9.92
CHR14_JGVV6_179_T01	VIT_14s0006g02830	14.21	14.31	14.27	14.26	14.38	14.48	14.45	14.51	14.55	14.29	14.38	14.38
CHRUN_JGVV174_12_T01	VIT_00s0174g00130	12.29	11.95	12.16	12.16	11.7	12.03	12.04	12.09	12.11	12.19	12.25	12.18
CHR16_JGVV39_167_T01	VIT_16s0039g02490	12.59	12.62	12.51	12.66	12.52	12.69	12.49	12.46	12.51	12.39	12.37	12.43
CHRUN_JGVV391_5_T01	VIT_00s0391g00050	11.02	10.77	10.82	10.9	10.32	10.66	11.01	10.91	11.03	11.14	11.28	11.14
CHR16_JGVV98_91_T01	VIT_16s0098g01030	10.81	10.55	10.74	10.69	10.19	10.33	10.56	10.43	10.36	10.61	10.72	10.79
CHR6_JGVV4_37_T01	VIT_06s0004g08120	10.82	10.87	10.77	10.73	10.4	10.63	10.84	10.78	10.75	11.01	11.05	10.89
CHR16_JGVV13_57_T01	VIT_16s0013g00700	6.09	6.89	5.96	6.06	7.04	7.07	6.3	6.59	6.25	5.93	5.84	6.03
CHR18_JGVV166_8_T01	VIT_18s0166g00110	11.62	11.36	11.28	11.49	10.98	10.84	10.87	10.89	10.86	11.08	11.23	11.17
CHR19_JGVV14_29_T01	VIT_19s0014g00300	11.24	10.72	11.16	11.07	10.7	10.45	10.62	10.6	10.52	10.85	10.9	10.81
CHR16_JGVV100_86_T01	VIT_16s0100g00410	10.86	10.78	10.64	10.91	10.58	10.07	10.18	10.16	10.13	10.36	10.44	10.33
CHR18_JGVV1_872_T01	VIT_18s0001g12210	6.74	7.36	7.39	7.41	7.31	7.71	7.55	7.81	7.62	7.26	7.43	7.3
CHR15_JGVV21_9_T01	VIT_15s0021g02730	13.66	13.8	13.38	13.66	13.31	13.59	13.7	13.74	13.72	13.8	13.83	13.76
CHR7_JGVV104_75_T01	VIT_07s0104g01040	11.58	11.23	11.46	11.46	11.05	11.01	11.37	11.29	11.26	11.55	11.57	11.5
CHR1_JGVV11_357_T01	VIT_01s0011g02990	13.52	13.4	13.3	13.24	13.35	13.38	13.21	13.19	13.19	13.29	13.26	13.27
CHR1_JGVV10_34_T01	VIT_01s0010g00550	12.08	12.35	12.09	12.21	11.85	11.82	11.93	12	11.96	12.24	12.16	12.11
CHR5_JGVV62_98_T01	VIT_05s0062g01190	13.62	13.84	13.9	13.83	13.9	14.18	14.11	14.12	14.02	13.91	13.92	13.86
CHR12_JGVV55_50_T01	VIT_12s0055g00690	12.2	12.02	12.16	12.2	11.81	11.92	12.02	12.05	11.95	12.11	12.19	12.16
CHR9_JGVV70_22_T01	VIT_09s0070g00250	8.74	9.8	9.88	9.43	10.12	10.8	10.84	10.77	10.61	10.14	10.16	9.99
CHR7_JGVV151_23_T01	VIT_07s0151g00790	13.98	14.06	13.99	13.84	13.88	13.98	14.04	14	14.02	14.1	14.15	14.15
CHR12_JGVV28_281_T01	VIT_12s0028g01050	13.22	13.31	13.22	13.21	12.95	13.09	13.25	13.21	13.21	13.36	13.39	13.44
CHR14_JGVV66_109_T01	VIT_14s0066g01200	13.37	13.38	13.42	13.27	13.13	13.5	13.59	13.59	13.57	13.7	13.66	13.69
CHR4_JGVV44_91_T01	VIT_04s0044g01070	12.45	12.59	12.73	12.55	12.33	12.52	12.7	12.69	12.62	12.78	12.85	12.78
CHR1_JGVV10_31_T01	VIT_01s0010g00520	10.44	10.19	9.85	10.36	9.76	9.71	9.91	9.85	9.89	10.03	10.16	10.14
CHR15_JGVV46_246_T01	VIT_15s0046g01020	11.95	11.97	12.21	12.02	11.69	11.85	11.92	11.89	11.77	12	12.08	12.12
CHR4_JGVV8_298_T01	VIT_04s0008g03180	12.39	12.14	12.34	12.35	12.19	12.12	11.91	11.96	11.93	11.98	12.03	12.06
CHR8_JGVV32_41_T01	VIT_08s0032g00530	13.08	12.75	12.81	12.85	12.71	12.68	12.58	12.63	12.52	12.71	12.73	12.77
CHR13_PDVV147_12_T01	VIT_13s0147g00170	10.1	9.9	9.8	10.05	9.39	9.7	9.67	9.57	9.67	9.92	9.78	9.96
CHR3_JGVV63_142_T01	VIT_03s0063g01530	6.56	6.32	6.43	6.66	7.16	7.03	6.77	7.08	6.89	6.22	6.45	6.63
CHR3_JGVV63_211_T01	VIT_03s0063g02260	14.81	14.85	14.68	14.74	14.59	14.64	14.6	14.56	14.54	14.73	14.7	14.74
CHRUN_JGVV174_25_T01	VIT_00s0174g00260	13.18	13.07	13.19	13.03	12.93	13.15	13.24	13.26	13.26	13.4	13.43	13.37
CHR18_JGVV1_140_T01	VIT_18s0001g02160	13.72	13.61	13.68	13.72	13.44	13.56	13.73	13.7	13.63	13.78	13.88	13.81
CHR3_JGVV38_356_T01	VIT_03s0038g00840	13.66	13.54	13.75	13.51	13.51	13.56	13.55	13.56	13.56	13.67	13.77	13.73
CHR14_JGVV60_38_T01	VIT_14s0060g02260	15.59	15.61	15.67	15.64	15.55	15.55	15.59	15.55	15.55	15.67	15.63	15.65
CHR14_JGVV6_115_T01	VIT_14s0006g01980	13.09	12.93	13.06	12.99	12.68	12.89	12.64	12.52	12.67	12.75	12.87	12.87
CHR11_JGVV65_85_T01	VIT_11s0065g01030	13.54	13.48	13.21	13.44	13.21	13.38	13.56	13.5	13.51	13.65	13.63	13.64
CHR4_JGVV23_192_T01	VIT_04s0023g01860	12.77	12.73	12.43	12.87	12.31	11.98	11.98	11.84	11.86	12.25	12.16	12.19
CHR2_JGVV25_193_T01	VIT_02s0025g02070	12.34	12.38	12.53	12.22	12.13	12.36	12.17	12.27	12.27	12.51	12.35	12.54
CHR6_GSVIVT00036056001_T01	VIT_06s0080g01130	10.4	10.55	9.56	10.47	10.29	10.3	10.41	10.36	10.33	10.21	10.25	10.25
CHR6_PDVV4_111_T01	VIT_06s0004g07410	11.83	12.31	10.85	11.92	12.17	12.26	12.41	12.16	12.31	12.04	11.8	11.85
CHR4_JGVV8_46_T01	VIT_04s0008g00560	12.55	12.32	12.47	12.35	12.21	12.32	12.38	12.52	12.4	12.56	12.72	12.67
CHR18_JGVV1_238_T01	VIT_18s0001g04040	13.68	13.59	13.51	13.59	13.35	13.53	13.49	13.44	13.4	13.62	13.64	13.58
CHR10_JGVV3_18_T01	VIT_10s0003g00190	13.59	13.41	13.5	13.59	13.38	13.38	13.29	13.31	13.28	13.37	13.44	13.42
CHR9_GSVIVT00016920001_T01	VIT_09s0002g02810	4.56	5.26	4.51	4.65	4.48	4.71	4.74	4.73	4.62	4.89	4.87	5.04
CHR18_JGVV122_97_T01	VIT_18s0122g00260	12.7	12.76	12.92	12.7	12.54	12.88	12.71	12.65	12.75	12.9	12.87	12.83
CHR13_JGVV67_181_T01	VIT_13s0067g01130	13.04	13.02	12.94	12.98	12.78	12.83	12.83	12.81	12.84	13.08	13.03	13.04
CHR4_JGVV8_391_T01	VIT_04s0008g04190	11.58	11.55	11.37	11.65	11.31	11.43	11.48	11.5	11.55	11.58	11.68	11.64
CHR13_JGVV67_209_T01	VIT_13s0067g00670	11.73	11.51	11.73	11.61	11.28	11.76	11.88	11.78	11.82	11.92	12.08	12.06
CHR7_JGVV104_84_T01	VIT_07s0104g00910	12.17	11.94	12.17	12.12	11.65	12.04	12.06	11.96	11.97	12.21	12.33	12.19
CHR1_JGVV10_177_T01	VIT_01s0010g02460	15.66	15.53	15.54	15.53	15.63	15.67	15.58	15.61	15.56	15.65	15.62	15.65
CHR14_JGVV83_77_T01	VIT_14s0083g00880	13.68	13.69	13.51	13.55	13.58	13.6	13.76	13.7	13.76	13.89	13.84	13.91
CHR4_JGVV23_337_T01	VIT_04s0023g00080	13.65	13.76	13.53	13.72	13.54	13.67	13.5	13.55	13.48	13.62	13.6	13.6
CHR3_JGVV38_284_T01	VIT_03s0038g01810	13.07	12.8	13.33	13.02	12.99	12.92	13.09	13.05	13.17	13.25	13.36	13.25
CHR13_JGVV74_32_T01	VIT_13s0074g00430	12.06	12.23	11.99	12.13	12.08	11.98	11.97	11.97	11.97	12.07	12.06	12.15
CHR6_JGVV4_594_T01	VIT_06s0004g02030	13.44	13.52	13.17	13.41	13.2	13.4	13.27	13.34	13.35	13.44	13.46	13.46
CHR15_JGVV21_12_T01	VIT_15s0021g02700	15.65	15.72	15.75	15.64	15.71	15.66	15.55	15.51	15.47	15.66	15.61	15.66
CHR1_JGVV26_239_T01	VIT_01s0026g00140	14.83	14.91	14.99	14.99	14.81	14.8	14.95	14.87	14.95	15.02	15.11	15.06
CHR2_JGVV25_102_T01	VIT_02s0025g01110	13.73	13.71	13.55	13.72	13.44	13.57	13.55	13.49	13.4	13.62	13.71	13.66
CHR15_JGVV48_262_T01	VIT_15s0048g00230	12.52	12.36	12.9	12.53	12.41	12.42	12.48	12.29	12.38	12.55	12.66	12.65
CHRUN_JGVV188_11_T01	VIT_00s0188g00150	14.56	14.59	14.5	14.63	14.42	14.43	14.57	14.45	14.5	14.72	14.65	14.61
CHR2_JGVV25_124_T01	VIT_02s0025g01340	14.3	14.22	14.42	14.32	14.2	14.26	14.15	14.12	14.22	14.3	14.29	14.36
CHR17_JGVV0_787_T01	VIT_17s0000g01530	11.89	11.76	12.08	11.88	11.94	11.89	11.71	11.77	11.75	11.89	11.86	11.81
CHR8_JGVV58_34_T01	VIT_08s0058g01140	14.72	14.64	14.71	14.63	14.58	14.8	14.67	14.65	14.66	14.81	14.74	14.8
CHRUN_JGVV282_3_T01	VIT_00s0282g00030	10.88	10.8	10.96	10.87	10.72	10.67	10.52	10.42	10.5	10.6	10.75	10.78
CHR14_JGVV36_8_T01	VIT_14s0036g01460	12.69	12.85	13.03	12.78	12.68	12.65	12.77	12.68	12.59	12.91	13.03	12.88
CHR1_JGVV11_408_T01	VIT_01s0011g02420	5.78	5.99	6.96	6.11	5.85	6.23	6.28	6.39	6.23	6.62	6.61	6.53
CHRUN_JGVV179_9_T01	VIT_00s0179g00110	10.85	10.78	10.8	10.86	10.56	10.63	10.79	10.86	10.8	11.12	11.07	10.96
CHR7_JGVV5_271_T01	VIT_07s0005g02800	11.97	11.74	11.6	11.98	11.28	11.5	11.61	11.62	11.49	11.77	11.98	11.84
CHR5_JGVV102_24_T01	VIT_05s0102g00270	14.41	14.41	14.25	14.45	14.21	14.28	14.28	14.24	14.2	14.36	14.41	14.41
CHR4_JGVV8_39_T01	VIT_04s0008g00490	15.52	15.49	15.45	15.5	15.52	15.45	15.42	15.46	15.47	15.5	15.59	15.58
CHR12_JGVV28_60_T01	VIT_12s0028g03410	13.32	13.36	13.14	13.26	13.09	13.05	13.11	12.96	12.92	13.33	13.21	13.2
CHR18_JGVV122_22_T01	VIT_18s0122g01220	13.24	13.18	13.49	13.36	13.11	13.24	13.1	12.99	13.04	13.25	13.19	13.22
CHR9_JGVV2_431_T01	VIT_09s0002g04750	12.61	12.23	12.52	12.5	12.2	12.28	12.43	12.36	12.47	12.57	12.64	12.77
CHR15_PDVV21_6_T01	VIT_15s0021g02850	8.41	7.88	8.86	8.22	8.17	8.05	7.91	7.94	7.75	8.2	8.14	8.31
CHR10_JGVV42_42_T01	VIT_10s0042g00580	14.92	15.07	15.02	15.08	14.98	14.94	14.94	14.97	14.94	15.05	15.06	15.1
CHR15_JGVV21_62_T01	VIT_15s0021g02140	13.91	13.98	13.75	13.94	13.78	13.82	13.86	13.8	13.75	13.97	13.99	13.9
CHR13_RANDOM_JGVV112_59_T01	VIT_13s0067g01920	13.36	13.23	13.42	13.27	13.22	13.47	13.35	13.27	13.3	13.38	13.49	13.45
CHR13_JGVV19_315_T01	VIT_13s0019g02000	14.76	14.82	14.73	14.71	14.64	14.75	14.56	14.7	14.63	14.86	14.82	14.78
CHRUN_JGVV2580_1_T01	VIT_00s2580g00010	14.21	14.32	14.22	14.36	13.94	14.18	14.22	14.3	14.2	14.45	14.47	14.43
CHR9_JGVV2_67_T01	VIT_09s0002g00840	12.26	12.27	12.18	12.28	12.16	12.15	12.01	12.11	12.06	12.21	12.2	12.25
CHR9_JGVV2_590_T01	VIT_09s0002g06580	6.18	5.2	5.21	5.15	5.27	5.42	5.03	5.24	5.26	5.43	5.55	5.66
CHR16_JGVV50_85_T01	VIT_16s0050g01850	15.3	15.35	15.33	15.27	15.35	15.31	15.3	15.34	15.31	15.44	15.51	15.42
CHR2_JGVV12_245_T01	VIT_02s0012g00190	13.79	13.82	14.14	13.78	13.87	14.04	13.69	13.74	13.79	13.83	13.95	13.88
CHR17_JGVV0_621_T01	VIT_17s0000g03440	12.2	12.05	11.58	12.1	11.48	11.63	11.71	11.8	11.88	12	12.17	12.22
CHR18_JGVV75_44_T01	VIT_18s0075g00590	7.24	7.97	7.23	8.33	8.12	8.49	8.85	8.56	9.07	8.08	8.4	7.89
CHR7_JGVV5_272_T01	VIT_07s0005g02810	13.06	13.02	12.64	13.02	12.8	12.66	12.69	12.66	12.65	12.86	12.89	12.89
CHR16_GSVIVT00038698001_T01	VIT_16s0098g00450	6.25	6.77	5.93	6.98	6.74	7.31	7.39	7.38	7.02	6.81	6.57	6.75
CHR14_JGVV60_44_T01	VIT_14s0060g02190	12.24	12.21	12.27	12.25	12.25	12.11	11.96	11.97	12.01	12.1	12.21	12.16
CHR5_JGVV102_37_T01	VIT_05s0102g00410	11.35	11.31	11.78	11.26	11.28	11.45	11.28	11.47	11.34	11.59	11.68	11.69
CHR5_JGVV77_94_T01	VIT_05s0077g01210	13.47	13.55	13.6	13.59	13.42	13.47	13.43	13.33	13.29	13.49	13.62	13.51
CHR19_JGVV14_243_T01	VIT_19s0014g02760	13.5	13.55	13.41	13.39	13.47	13.58	13.3	13.43	13.35	13.49	13.48	13.56
CHR7_JGVV31_267_T01	VIT_07s0031g02980	11	10.86	10.77	11.17	10.7	10.68	10.64	10.64	10.69	10.81	10.84	10.83
CHR14_JGVV30_149_T01	VIT_14s0030g00400	13.66	13.67	13.81	13.59	13.73	13.96	13.81	13.84	13.86	13.93	13.97	13.9
CHR14_JGVV171_14_T01	VIT_14s0171g00160	14.86	14.72	15.01	14.85	14.88	14.82	14.73	14.66	14.69	14.82	14.85	14.88
CHR14_JGVV6_129_T01	VIT_14s0006g02210	10.21	9.94	10.54	10.1	9.99	9.95	10.05	9.87	9.85	10.19	10.34	10.33
CHR14_JGVV81_13_T01	VIT_14s0081g00680	12.7	12.37	12.85	12.58	12.47	12.52	12.54	12.55	12.39	12.7	12.88	12.7
CHR5_JGVV20_86_T01	VIT_05s0020g00940	12.1	12	12.67	12.15	11.97	12.13	12.1	11.94	11.98	12.36	12.29	12.34
CHRUN_JGVV682_3_T01	VIT_00s0682g00030	8.06	8.1	8.58	8.58	7.74	7.71	8.16	8.25	8.12	8.57	8.59	8.53
CHR19_JGVV90_54_T01	VIT_19s0090g00610	14.59	14.77	14.55	14.61	14.56	14.67	14.65	14.61	14.55	14.79	14.72	14.82
CHR4_JGVV23_36_T01	VIT_04s0023g03560	11.35	11.34	11.22	11.43	11.29	11.17	11.24	11.15	11.12	11.33	11.37	11.29
CHR19_JGVV90_113_T01	VIT_19s0090g01240	13.19	13.17	13.21	13.19	12.87	13.21	13.35	13.2	13.14	13.56	13.42	13.48
CHR18_JGVV1_177_T01	VIT_18s0001g02830	12.84	12.53	12.47	12.57	12.49	12.53	12.5	12.41	12.58	12.74	12.81	12.66
CHR6_JGVV4_46_T01	VIT_06s0004g07990	11.66	11.49	11.35	11.55	11.42	11.4	11.27	11.2	11.15	11.31	11.47	11.45
CHR13_JGVV19_81_T01	VIT_13s0019g04450	12.5	12.38	12.64	12.61	12.22	12.4	12.09	12.01	12.21	12.39	12.26	12.43
CHR6_PDVV4_120_T01	VIT_06s0004g07300	4.81	5.93	5.67	6.2	6.56	5.42	5.87	5.76	5.57	5.28	5.32	5.31
CHR4_JGVV8_528_T01	VIT_04s0008g05650	13.71	13.64	13.38	13.84	13.55	13.4	13.46	13.45	13.52	13.61	13.66	13.58
CHR6_JGVV4_738_T01	VIT_06s0004g00420	13.77	13.92	13.82	13.89	13.61	13.87	13.73	13.79	13.88	14.06	13.95	14.02
CHR5_JGVV20_437_T01	VIT_05s0020g04650	12.95	12.94	12.56	12.95	12.81	12.66	12.9	12.89	12.82	12.97	13.11	13.07
CHR12_JGVV55_57_T01	VIT_12s0055g00770	14.05	13.96	14.12	13.98	14.02	14.16	14.19	14.22	14.31	14.34	14.4	14.46
CHR10_RANDOM_JGVV168_5_T01	VIT_10s0116g00950	11.73	11.72	11.8	11.88	11.65	11.63	11.4	11.53	11.49	11.67	11.7	11.65
CHR19_JGVV14_206_T01	VIT_19s0014g02340	14.44	14.33	14.28	14.51	14.19	14.06	13.9	14.03	14.03	14.33	14.29	14.14
CHR7_GSVIVT00038339001_T01	VIT_07s0095g00610	6.49	7.12	5.15	6.12	7.3	8.03	7.12	7.31	7.46	6.29	6.66	6.77
CHRUN_JGVV776_1_T01	VIT_00s0776g00010	12.98	12.54	12.43	12.6	12.63	12.46	12.18	12.22	12.13	12.47	12.36	12.49
CHR7_JGVV191_7_T01	VIT_07s0191g00070	10.96	11.08	10.16	11.19	10.63	10.29	10.73	10.75	10.58	10.89	10.84	10.95
CHR6_JGVV9_173_T01	VIT_06s0009g01790	12.36	12.44	12.6	12.42	12.35	12.52	12.28	12.28	12.17	12.39	12.48	12.51
CHR5_JGVV77_57_T01	VIT_05s0077g00820	13.67	13.53	13.57	13.56	13.64	13.68	13.74	13.79	13.79	13.97	13.91	13.88
CHR2_JGVV25_369_T01	VIT_02s0025g04090	10.66	10.63	10.54	10.45	10.56	10.5	10.21	10.27	10.24	10.5	10.53	10.57
CHR9_JGVV2_459_T01	VIT_09s0002g05120	13.52	13.69	13.76	13.78	13.57	13.57	13.54	13.53	13.4	13.62	13.74	13.73
CHR14_JGVV68_136_T01	VIT_14s0068g01430	12.98	13.05	12.61	13.09	12.81	12.62	12.54	12.49	12.47	12.77	12.7	12.74
CHR9_JGVV2_122_T01	VIT_09s0002g01420	12.89	12.91	12.87	12.92	12.91	12.95	13.12	13.07	13.14	13.2	13.33	13.28
CHR3_JGVV17_144_T01	VIT_03s0017g02380	13.28	13.27	13.2	13.27	13.3	13.32	13.34	13.38	13.31	13.46	13.56	13.47
CHR6_JGVV4_580_T01	VIT_06s0004g02180	11.98	12.15	11.81	12.02	11.85	12	12.11	12.12	11.98	12.36	12.28	12.24
CHR15_JGVV48_22_T01	VIT_15s0048g02760	13.1	13.24	12.78	13.21	12.91	12.72	12.56	12.69	12.56	12.81	12.95	12.93
CHR4_JGVV23_75_T01	VIT_04s0023g03160	11.82	11.52	12.01	11.63	11.64	11.61	11.3	11.37	11.48	11.61	11.81	11.82
CHR4_JGVV8_423_T01	VIT_04s0008g04520	12.17	11.92	12.28	12.16	11.93	12.07	11.8	11.78	11.73	12.05	12.05	12.05
CHR10_JGVV3_435_T01	VIT_10s0003g05050	10.42	11.84	8.62	10.66	11.58	11.48	11.42	12.03	11.51	11.18	10.8	10.77
CHR8_JGVV40_100_T01	VIT_08s0040g02290	11.86	11.59	11.83	11.76	11.73	11.65	11.37	11.22	11.18	11.53	11.57	11.44
CHR1_JGVV26_244_T01	VIT_01s0026g00090	11.26	11.2	11.33	11.32	11.2	11.05	10.64	10.77	10.63	10.88	10.9	11.11
CHR13_JGVV64_91_T01	VIT_13s0064g00870	12.59	12.44	12.79	12.76	12.52	12.7	12.85	12.72	12.76	13	12.91	12.9
CHR13_JGVV47_34_T01	VIT_13s0047g00830	5.34	6.49	5.54	6.2	6.87	6.96	6.44	6.74	6.76	6.18	5.97	5.77
CHR17_JGVV0_887_T01	VIT_17s0000g00210	13.17	13.21	13.1	13.24	13.18	13.05	13.01	12.93	13	13.22	13.17	13.2
CHR7_JGVV151_50_T01	VIT_07s0151g00310	9.28	9.24	9.32	9.58	9.02	9.39	9.46	9.42	9.43	9.67	9.56	9.57
CHR12_JGVV35_175_T01	VIT_12s0035g00190	12.49	12.83	12.29	12.56	12.55	12.83	12.79	12.83	12.82	12.93	12.89	12.94
CHR4_JGVV79_40_T01	VIT_04s0079g00520	12.31	12.14	12.44	12.22	12.28	12.12	12.22	12.05	12.01	12.28	12.47	12.47
CHRUN_JGVV246_7_T01	VIT_00s0246g00100	11.54	11.63	10.55	11.32	11.07	10.29	10.66	10.72	11.02	11.45	11.4	11.26
CHR1_JGVV26_112_T01	VIT_01s0026g01520	11.38	11.56	11.28	11.41	11.28	11.26	11.14	11.27	11.26	11.48	11.59	11.55
CHR8_JGVV7_296_T01	VIT_08s0007g05870	12.19	12.39	12	12.39	11.99	12.11	12.34	12.31	12.35	12.54	12.62	12.62
CHR19_JGVV15_20_T01	VIT_19s0015g00210	12.21	12.6	12.19	12.39	12.99	12.83	12.79	12.89	12.88	12.72	12.66	12.66
CHR4_JGVV8_570_T01	VIT_04s0008g06130	12.89	12.85	12.52	12.95	12.8	12.57	12.41	12.28	12.39	12.51	12.56	12.64
CHRUN_JGVV246_3_T01	VIT_00s0246g00060	11.8	11.7	10.96	11.59	11.23	10.63	11.07	11.33	11.43	12.04	11.78	11.71
CHRUN_JGVV804_1_T01	VIT_00s0804g00010	13.88	13.68	13.81	13.85	13.55	13.7	13.45	13.48	13.57	13.92	13.71	13.84
CHR8_JGVV7_412_T01	VIT_08s0007g04630	12.41	12.35	12.48	12.47	12.39	12.41	12.13	12.21	12.25	12.38	12.44	12.47
CHR8_JGVV7_412_T01	VIT_08s0007g04630_2	12.41	12.35	12.48	12.47	12.39	12.41	12.13	12.21	12.25	12.38	12.44	12.47
CHR8_JGVV40_190_T01	VIT_08s0040g01350	9.34	8.65	8.43	9.19	8.64	8.31	8.6	8.69	8.84	8.9	9.14	9.11
CHR16_JGVV50_72_T01	VIT_16s0050g02000	12.65	12.59	12.3	12.72	12.5	12.54	12.65	12.55	12.6	12.75	12.83	12.76
CHR5_JGVV20_411_T01	VIT_05s0020g04380	12.09	11.88	12.5	12.18	12.21	12.04	12.04	11.87	11.91	12.25	12.21	12.16
CHR5_JGVV94_4_T01	VIT_05s0094g00050	12.94	12.96	12.9	12.97	12.99	12.86	12.62	12.66	12.5	12.84	12.83	12.86
CHR17_JGVV0_290_T01	VIT_17s0000g07090	7.2	7.29	5.53	7.22	7.55	7.55	7.94	8.13	7.68	7.34	7.55	7.34
CHR4_PDVV23_160_T01	VIT_04s0023g02190	10.58	11.74	9.2	11	11.63	11.78	12.09	12.33	11.89	11.49	11.44	11.29
CHR19_JGVV90_22_T01	VIT_19s0090g00240	12.69	13.09	13.02	12.99	12.88	13.02	12.79	12.69	12.68	12.96	12.89	13.02
CHR1_JGVV10_160_T01	VIT_01s0010g02230	10.53	10.45	10.52	10.6	10.34	10.52	10.33	10.25	10.25	10.46	10.57	10.64
CHR18_JGVV89_55_T01	VIT_18s0089g00820	9.77	9.85	9.87	9.74	9.82	9.69	9.53	9.81	9.59	10.01	10.1	9.87
CHR16_JGVV39_90_T01	VIT_16s0039g01490	13.74	13.75	13.68	13.8	13.8	13.69	13.77	13.91	13.73	13.98	14.05	14.08
CHR18_JGVV1_641_T01	VIT_18s0001g09710	12.47	12.02	12.42	12.4	12.21	12.29	12.22	12.45	12.34	12.53	12.65	12.66
CHR6_JGVV61_55_T01	VIT_06s0061g01070	12.36	12.33	12.34	12.31	12.46	12.43	12.21	12.06	12.14	12.41	12.28	12.37
CHR13_RANDOM_GSVIVT00012425001_T01	VIT_13s0067g01160	10.71	10.53	10.4	10.83	10.67	10.51	10.83	10.8	10.77	10.93	10.96	10.96
CHRUN_GSVIVT00006734001_T01	VIT_00s0407g00060	13.54	13.69	13.2	13.64	13.41	13.36	13.46	13.43	13.23	13.57	13.74	13.65
CHR8_JGVV58_9_T01	VIT_08s0058g01400	14.3	14.32	14.18	14.36	14.15	14.27	14.19	14.26	14.13	14.5	14.46	14.48
CHR2_JGVV12_68_T01	VIT_02s0012g02270	12.35	12.16	12.51	12.22	12.45	12.49	12.27	12.21	12.24	12.41	12.49	12.55
CHR1_JGVV11_184_T01	VIT_01s0011g04780	6.58	7.53	7.78	8	7.74	8.13	7.8	7.92	7.72	7.6	7.37	7.37
CHR14_JGVV66_35_T01	VIT_14s0066g00390	13.52	13.42	13.33	13.74	13.36	13.45	13.58	13.55	13.57	13.74	13.72	13.85
CHR6_JGVV4_600_T01	VIT_06s0004g01930	11.48	11.53	11.36	11.69	11.56	11.42	11.1	11.13	11.09	11.25	11.3	11.37
CHRUN_JGVV246_8_T01	VIT_00s0246g00110	12.11	12.11	11.59	12.05	11.93	11.39	11.7	11.6	11.89	12.3	12.08	12.15
CHR3_JGVV38_166_T01	VIT_03s0038g03040	13.03	13.09	12.9	13.15	13	13	12.8	12.65	12.81	13.06	12.95	13.03
CHR19_JGVV90_38_T01	VIT_19s0090g00410	14.59	14.72	14.82	14.78	14.9	14.85	14.34	14.43	14.36	14.61	14.53	14.51
CHR4_GSVIVT00026548001_T01	VIT_04s0044g00830	4.34	5.34	4.16	4.41	4.09	4.88	4.13	4.3	3.94	4.6	4.4	4.76
CHR10_JGVV71_79_T01	VIT_10s0071g00270	12.1	12.24	12.02	12.26	12.06	12.1	11.7	11.91	11.66	12.14	11.98	12.05
CHR3_GSVIVT00031933001_T01	VIT_03s0063g02270	4.25	4.37	4.23	4.04	4.74	4.4	4.22	4.21	4.05	4.36	4.32	4.45
CHR13_JGVV158_18_T01	VIT_13s0158g00200	7.66	8.87	8.15	8.66	8.92	9.35	8.91	9.07	8.81	8.59	8.41	8.54
CHR18_JGVV1_438_T01	VIT_18s0001g07510	11.51	11.33	11.49	11.59	11.49	11.36	11.47	11.5	11.48	11.76	11.82	11.77
CHR13_JGVV47_22_T01	VIT_13s0047g01010	10	10.2	9.98	10.18	9.93	10	9.81	9.54	9.8	10.05	9.99	10.19
CHRUN_JGVV407_1_T01	VIT_00s0407g00010	10.39	10.23	10.08	10.4	10.03	9.78	9.92	9.75	9.62	10.49	10.04	10.26
CHR13_JGVV19_2_T01	VIT_13s0019g05390	13.7	13.64	14.1	13.92	13.86	13.82	13.94	13.91	13.8	14.19	14.24	14.07
CHR1_JGVV10_119_T01	VIT_01s0010g01740	13.36	13.33	13.11	13.55	13.21	13.24	13.19	13.03	12.99	13.33	13.29	13.4
CHR19_JGVV27_44_T01	VIT_19s0027g01350	10.81	10.85	10.44	10.59	10.02	10.36	10.4	10.17	10.55	10.88	11.14	11.25
CHR14_JGVV66_121_T01	VIT_14s0066g01330	11.24	11.24	11.21	11.37	11.18	10.93	11.23	11.26	11.27	11.73	11.66	11.61
CHR13_JGVV19_58_T01	VIT_13s0019g04710	12.97	13.16	12.8	13.16	13.44	13.05	12.95	12.95	12.91	13.02	13.09	13.01
CHR15_JGVV46_82_T01	VIT_15s0046g02840	9.33	9.4	8.57	9.57	8.51	8.83	9.26	8.9	8.99	9.59	9.63	9.36
CHR18_JGVV41_203_T01	VIT_18s0041g00030	4.4	4.7	5.27	4.3	4.95	5.15	4.66	4.65	4.56	4.89	4.97	5.02
CHRUN_JGVV396_4_T01	VIT_00s0396g00050	12.63	12.34	12.05	12.31	12.22	11.67	12.13	11.91	12.28	12.8	12.67	12.72
CHRUN_JGVV396_4_T01	VIT_00s0396g00050_2	12.63	12.34	12.05	12.31	12.22	11.67	12.13	11.91	12.28	12.8	12.67	12.72
CHR18_JGVV89_4_T01	VIT_18s0089g01400	6.54	6.64	6.76	6.66	6.71	6.82	6.89	6.94	6.78	7.12	7.04	7.25
CHR11_JGVV16_164_T01	VIT_11s0016g01950	13.59	13.68	13.76	13.7	14.18	13.73	13.76	13.76	13.67	13.87	13.98	13.84
CHR5_JGVV62_102_T01	VIT_05s0062g01250	14.4	14.62	14.05	14.51	14.28	14.37	14.1	14.33	14.25	14.55	14.59	14.53
CHRUN_JGVV733_1_T01	VIT_00s0733g00010	14.97	15.01	14.49	14.93	14.78	14.53	14.59	14.42	14.78	15.06	15.12	14.92
CHR13_JGVV19_284_T01	VIT_13s0019g02320	9.82	9.28	9.37	9.73	9.63	9.22	8.64	8.64	8.76	8.99	9.02	9
CHR8_JGVV7_285_T01	VIT_08s0007g05980	10.49	10.45	10.59	10.52	10.5	10.39	9.88	9.89	9.99	10.46	10.31	10.2
CHR6_JGVV4_381_T01	VIT_06s0004g04360	12.81	12.77	12.65	12.88	12.9	12.47	12.16	12.11	12.19	12.58	12.55	12.41
CHR16_JGVV100_105_T01	VIT_16s0100g00220	10.23	9.83	10.28	10.36	10.06	9.96	9.55	9.3	9.52	9.76	9.76	9.91
CHR1_JGVV11_98_T01	VIT_01s0011g05660	10.9	10.47	10.69	10.99	10.81	10.64	10.25	10.16	10.17	10.48	10.37	10.46
CHR2_JGVV12_211_T01	VIT_02s0012g00530	12.46	12.41	12.16	12.65	12.3	11.91	12.01	12.12	12.07	12.59	12.37	12.54
CHR14_JGVV30_115_T01	VIT_14s0030g00830	14.85	14.89	14.59	14.9	14.85	14.71	14.43	14.63	14.62	15.01	14.87	14.81
CHR4_JGVV69_75_T01	VIT_04s0069g01020	11.04	11.16	11.13	11.21	11.14	11.14	10.86	10.81	10.62	11.02	11.11	11.15
CHR5_JGVV77_175_T01	VIT_05s0077g02050	8.29	8.48	7.24	8.67	7.91	7.64	7.98	7.8	7.78	8.1	8.28	8.13
CHR8_JGVV7_508_T01	VIT_08s0007g03630	8.58	7.91	8.32	8.54	8	8.17	7.72	7.88	7.78	8.19	8.32	8.14
CHR13_JGVV74_4_T01	VIT_13s0074g00040	7.93	7.83	8.21	8.1	7.67	8.12	7.89	8.16	8.01	8.54	8.46	8.31
CHR12_JGVV28_228_T01	VIT_12s0028g01630	8.22	7.97	7.77	8.14	8.2	7.94	8.05	8.03	8.23	8.34	8.44	8.39
CHR18_JGVV1_359_T01	VIT_18s0001g06430	3.96	4.56	3.92	4.31	4.39	4.47	4.25	4.28	4.17	4.42	4.36	4.41
CHRUN_JGVV332_11_T01	VIT_00s0332g00130	11.92	11.84	11.29	11.67	11.65	11.07	11.48	11.65	11.38	12.32	12.06	12.01
CHR3_JGVV63_82_T01	VIT_03s0063g00890	11.9	11.99	12.18	12.19	12.27	12.14	11.72	11.72	11.63	11.93	11.91	11.95
CHR15_JGVV46_298_T01	VIT_15s0046g00320	12.94	13.21	13.18	13.43	13.42	12.81	12.8	12.87	12.85	13.23	13.11	13.1
CHR18_JGVV1_855_T01	VIT_18s0001g12030	8.99	9.08	8.28	9.21	8.74	8.51	8.55	8.49	8.47	9.03	8.75	8.87
CHRUN_GSVIVT00006803001_T01	VIT_00s0426g00020	4.33	4.43	4.2	4.26	4.28	4.25	4.24	4.22	4.02	4.53	4.84	4.53
CHR2_JGVV25_93_T01	VIT_02s0025g01020	12.42	12.61	12.26	12.54	12.74	12.44	11.99	12.1	11.97	12.36	12.17	12.39
CHR10_JGVV3_436_T01	VIT_10s0003g05060	8.81	10.2	7.45	9.51	9.91	9.88	9.91	10.23	9.98	9.62	9.46	9.52
CHRUN_JGVV332_15_T01	VIT_00s0332g00170	11.01	11.05	10.35	10.95	10.92	10.15	10.53	10.34	10.56	11.07	11.07	11.03
CHR15_JGVV48_257_T01	VIT_15s0048g00280	11.5	11.45	11.58	11.7	11.34	11.69	11.6	11.55	11.49	11.89	11.89	12.03
CHR18_JGVV1_1055_T01	VIT_18s0001g14140	10.89	10.89	11.34	11.44	11.14	10.59	10.96	11.03	11.16	11.62	11.56	11.29
CHR17_JGVV0_763_T01	VIT_17s0000g01810	12.67	12.37	12.63	12.89	12.5	12.42	12.22	12.25	12.36	12.74	12.7	12.64
CHR11_JGVV16_285_T01	VIT_11s0016g03220	9.74	9.5	8.68	9.69	9.12	9.34	9.46	9.62	9.42	9.69	9.95	10.03
CHR12_JGVV57_1_T01	VIT_12s0057g00010	12.77	13.05	12.79	13.08	13.55	13.06	12.81	12.84	12.86	12.96	12.98	12.93
CHR10_JGVV3_157_T01	VIT_10s0003g01720	9.8	10.01	9.26	10.14	9.7	9.35	9.26	9.21	9.1	9.68	9.62	9.6
CHR12_JGVV59_96_T01	VIT_12s0059g01020	4.37	4.41	4.2	4.11	4.57	4.49	4.28	4.31	4.19	4.57	4.66	4.82
CHR11_JGVV65_26_T01	VIT_11s0065g00310	12.55	12.77	12.34	12.74	12.62	12.54	12.07	12.18	11.96	12.69	12.33	12.43
CHR13_JGVV67_207_T01	VIT_13s0067g00720	10.36	10.41	9.76	10.64	10.41	10.15	10.1	10.03	10.19	10.33	10.44	10.41
CHR19_JGVV93_27_T01	VIT_19s0093g00380	6.24	5.03	5.6	5.4	5.22	5.49	4.98	5.48	5.24	5.83	6.18	6.01
CHRUN_JGVV207_19_T01	VIT_00s0207g00200	10.97	10.9	10.92	11.24	11.42	10.59	10.36	10.64	10.52	10.78	11.02	10.82
CHR17_JGVV0_123_T01	VIT_17s0000g08990	12.03	12.27	11.61	12.22	12.4	11.91	12	12.13	11.99	12.35	12.32	12.4
CHR15_JGVV48_270_T01	VIT_15s0048g00080	10.39	10.63	9.12	10.68	10.16	10.38	10.36	10.28	10.19	10.44	10.42	10.51
CHR19_GSVIVT00014268001_T01	VIT_19s0014g01990	5.94	5.83	6.96	6.21	6.71	5.69	5.81	5.52	5.73	6.56	6.05	6.2
CHR16_JGVV50_71_T01	VIT_16s0050g02010	4.55	5.48	5.32	5.81	4.86	5.12	4.94	4.8	4.97	5.17	5.45	5.31
CHRUN_GSVIVT00002725001_T01	VIT_00s0854g00050	13.68	14.28	13.01	13.77	13.89	13.42	13.08	12.93	13.17	13.68	13.42	13.66
CHR12_JGVV28_34_T01	VIT_12s0028g03700	12.55	12.79	12.37	12.76	12.64	12.81	11.79	12.04	11.95	12.42	12.18	12.37
CHR11_JGVV149_9_T01	VIT_11s0149g00090	11.16	10.75	10.9	11.06	10.8	11.17	11.17	11.07	10.83	11.55	11.36	11.64
CHR2_JGVV25_308_T01	VIT_02s0025g03330	8.88	8.91	8.64	9.3	8.91	8.63	7.77	7.82	7.99	8.31	8.19	8.42
CHR13_JGVV67_29_T01	VIT_13s0067g03390	9.8	10.02	9.11	9.9	9.49	9.79	9.26	9.52	9.36	9.89	9.79	9.98
CHR7_JGVV130_43_T01	VIT_07s0130g00430	10.85	10.9	10.59	10.88	10.77	10.62	10.57	10.69	10.63	11.21	11.4	11.16
CHR6_JGVV4_552_T01	VIT_06s0004g02520	9.6	9.48	7.91	9.65	9.22	8.99	8.84	8.71	8.55	9.01	9.14	8.97
CHR12_PDVV34_74_T01	VIT_12s0034g01540	8.56	9.11	7.4	8.86	8.59	8.58	8.74	8.93	8.87	9.11	9.28	9.09
CHR12_GSVIVT00030432001_T01	VIT_12s0059g00680	6.5	5.34	6.48	6.13	6.33	5.91	5.59	5.96	6.04	6.29	6.44	6.76
CHR15_JGVV46_185_T01	VIT_15s0046g01670	7.05	7.37	6.6	7.74	6.94	7.05	6.86	7.08	6.86	7.2	7.42	7.51
CHR6_JGVV4_458_T01	VIT_06s0004g03500	9.71	9.55	9.05	10.05	9.31	9.27	9.45	9.63	9.7	10.05	10.38	10.07
CHR5_JGVV77_27_T01	VIT_05s0077g00460	13.27	13.08	13.38	13.32	13.38	13.71	13.67	13.64	13.47	14.08	13.98	14.11
CHR13_RANDOM_JGVV123_15_T01	VIT_13s0067g03430	11.3	11.57	11.4	12.09	11.51	11.16	11.26	11.15	11.38	12.03	11.79	11.64
CHR1_JGVV26_114_T01	VIT_01s0026g01490	5.68	5.45	5.17	5.78	6.18	5.49	4.9	4.85	4.75	5.24	5.18	5.1
CHR2_JGVV154_18_T01	VIT_02s0154g00200	10.09	10.47	9.89	10.26	10.34	10.59	10.38	10.57	10.55	10.95	10.95	11.04
CHR18_JGVV1_138_T01	VIT_18s0001g02130	5.05	6.39	5.59	6.81	5.44	5.71	6.52	6.72	6.79	7.23	6.91	7.15
CHR4_JGVV8_495_T01	VIT_04s0008g05320	7.14	7.62	7.68	8.28	7.45	7.46	6.72	6.96	6.81	7.28	7.2	7.45
CHR6_JGVV80_107_T01	VIT_06s0080g00080	8.44	8.95	7.09	9.01	7.89	8.05	8.03	8.38	8.12	8.7	8.76	8.81
CHR4_JGVV69_17_T01	VIT_04s0069g00230	5.29	4.95	4.57	4.84	5.38	4.29	4.29	4.77	4.98	5.34	5.72	5.52
CHR3_JGVV63_20_T01	VIT_03s0063g00220	4.99	4.84	5.86	5.58	5.82	5.41	5.41	5.61	5.7	6.04	5.93	5.99
CHR1_JGVV150_51_T01	VIT_01s0150g00530	6.22	6.68	6.12	6.61	6.25	7.17	6.73	6.66	6.62	7.1	7.33	7.12
CHR18_JGVV72_58_T01	VIT_18s0072g00650	6.5	6.97	8.25	6.83	7.75	6.85	6.68	6.27	6.91	7.71	7.3	7.7
CHR6_JGVV9_36_T01	VIT_06s0009g03420	10.76	11.13	11.64	11.38	11.62	11.41	11.63	11.69	11.54	12.06	12.23	12.25
CHR14_GSVIVT00023423001_T01	VIT_14s0036g01270	13.89	14.24	13.06	13.87	14.06	13.63	13.64	13.61	13.93	14.55	14.53	14.44
CHR3_JGVV88_31_T01	VIT_03s0088g00930	7.99	8.97	9.28	8.74	9.56	9.74	8.98	9.13	9.2	9.47	9.31	9.57
CHR9_JGVV2_453_T01	VIT_09s0002g05050	6.47	6.33	5.9	6.01	7.25	7.85	7.29	7.07	7.11	7.33	7.48	7.47
CHR19_JGVV27_40_T01	VIT_19s0027g01400	9	9.46	7.76	9.25	9.16	9.45	9.36	9.19	9.1	9.84	9.78	10.02
CHR19_JGVV27_51_T01	VIT_19s0027g01210	8.25	8.81	6.58	8.94	8.62	8.41	8.55	8.35	8.45	9.01	8.86	9.19
CHR18_JGVV1_728_T01	VIT_18s0001g10630	7.82	9.01	7.22	10.42	11.7	10.23	6.72	9.56	7	9.02	8.04	8.85
CHR18_JGVV1_726_T01	VIT_18s0001g10610	5.8	7.12	5.92	8.42	10.02	8.45	6.02	7.57	5.9	7.19	6.65	7.19
CHR8_JGVV7_662_T01	VIT_08s0007g02020	6.08	7.25	6.05	8.07	9.5	8.51	5.86	7.57	6.16	6.79	7.03	7.85
CHRUN_JGVV266_2_T01	VIT_00s0266g00020	9.29	8.76	9.41	8.15	8.09	8.03	9.04	9.8	9.2	8.29	8.72	8.65
CHRUN_JGVV372_6_T01	VIT_00s0372g00060	9.61	8.87	9.32	8.25	7.97	7.91	8.97	10.01	9.87	8.13	8.98	9.03
CHRUN_JGVV522_2_T01	VIT_00s0522g00020	8.97	8.2	8.46	7.58	7.28	6.86	8.17	9.14	9.36	7.36	8.13	8.45
CHR7_JGVV5_118_T01	VIT_07s0005g01210	8.43	7.99	8.63	6.91	6.82	6.84	7.51	9.05	8.68	6.82	6.97	6.94
CHR2_JGVV12_207_T01	VIT_02s0012g00570	12.61	12.25	12.53	12.09	11.69	12.01	12.4	12.11	12.5	11.84	11.81	12.08
CHR12_JGVV28_26_T01	VIT_12s0028g03780	12.22	12.13	11.98	11.88	11.73	11.65	12	11.78	11.91	11.62	11.37	11.71
CHR18_JGVV1_270_T01	VIT_18s0001g04800	11.11	10.46	9.96	12.06	13.02	12.65	11.83	12.91	10.81	13.68	13.43	13.45
CHR13_JGVV64_35_T01	VIT_13s0064g01480	7.44	7.03	6.28	8	9.58	8.76	7.19	6.66	7.54	6.95	8.11	7.31
CHR1_JGVV150_30_T01	VIT_01s0150g00300	6.77	6.88	6.02	7.57	8.5	8.65	5.34	8.53	7.01	7.13	7.9	8.36
CHR13_JGVV156_9_T01	VIT_13s0156g00100	9.85	9.92	8.74	10.97	11.5	10.65	9.29	10.59	8.52	10.69	9.49	9.93
CHR13_RANDOM_JGVV143_23_T01	VIT_13s0019g01190	5.49	6.14	5.31	6.72	7.81	6.96	5.96	6.84	5.54	6.09	6.79	6.2
CHR13_JGVV64_33_T01	VIT_13s0064g01500	7.2	7.36	6.33	8.3	8.82	8.27	7.49	7.02	7.77	7.44	8.02	7.8
CHR14_JGVV68_7_T01	VIT_14s0068g00080	6.19	6.2	5.38	6.95	7.66	7.64	7.04	7.39	6.77	7.5	7.23	6.85
CHR2_JGVV154_51_T01	VIT_02s0154g00590	8.87	9.28	9.48	10.08	11.02	10.31	9.31	9.65	9.16	9.52	9.61	9.7
CHR18_JGVV1_324_T01	VIT_18s0001g05840	8.61	9.15	8.54	9.74	10.64	9.59	8.09	9.38	8.03	8.9	9.14	8.84
CHR5_JGVV49_88_T01	VIT_05s0049g00990	7.45	8.31	8.04	8.74	9.27	9.46	8.48	9.23	8.51	9.6	8.76	8.62
CHR18_JGVV1_578_T01	VIT_18s0001g09040	10.21	10.21	9.65	10.77	11.49	11.35	10.05	11.45	9.78	11.02	11.03	11.03
CHR9_JGVV18_119_T01	VIT_09s0018g01670	10.48	10.91	10.09	11.12	11.93	11.91	10.13	11.56	10.07	10.94	11.11	11.02
CHR13_JGVV158_6_T01	VIT_13s0158g00080	4.84	5.07	5.06	5.82	6.17	6.2	5.17	5.68	5.52	5.35	5.48	5.43
CHRUN_JGVV385_2_T01	VIT_00s0385g00020	9.58	8.99	9.52	8.58	8.2	8.04	9.17	10.15	9.7	8.67	9.12	9.4
CHR4_JGVV8_249_T01	VIT_04s0008g02670	11.6	11.26	11.01	10.62	10.1	9.67	10.77	11.24	11.06	9.88	10.54	10.86
CHR8_JGVV7_185_T01	VIT_08s0007g07100	7.48	7.04	7.63	6.02	6.24	6.38	7.24	6.89	6.59	6.46	6.74	6.89
CHR12_JGVV28_325_T01	VIT_12s0028g00320	12.67	12.3	13.26	11.58	11.92	11.06	11.54	12.72	12.41	11.22	11.39	12.02
CHR7_JGVV104_157_T01	VIT_07s0104g00180	10.59	10.11	11.03	9.11	9.46	9.02	11.59	10.56	11.88	8.17	10.97	9.74
CHR10_JGVV116_16_T01	VIT_10s0116g00410	9.83	9.62	10.24	8.62	8.42	7.7	8.67	11.01	8.78	8.09	7.9	8.21
CHR11_JGVV37_52_T01	VIT_11s0037g00570	9.22	8.12	9.72	7.57	7.4	6.61	8.14	9.1	9.35	6.54	8.05	8.09
CHR2_JGVV25_239_T01	VIT_02s0025g02600	8.75	8.62	8.88	7.32	6.67	5.78	7.35	6.9	7.04	6.62	7.36	5.99
CHR14_JGVV108_32_T01	VIT_14s0108g00330	5.17	5.37	5.43	5.58	5.97	5.8	5.11	5.32	5.55	5.6	6.79	6.72
CHR4_JGVV44_165_T01	VIT_04s0044g00040	11.04	10.83	10.84	10.58	10.31	10.27	12.14	11.27	11.68	9.78	11.15	10.44
CHRUN_JGVV266_3_T01	VIT_00s0266g00040	9.12	8.59	8.71	8.14	8.21	7.7	8.74	9.55	8.76	7.87	8.73	8.56
CHR15_JGVV48_143_T01	VIT_15s0048g01480	11.15	11.15	10.73	10.46	10.28	10.29	11.02	12.01	11.22	10.9	10.75	10.76
CHR4_GSVIVT00019154001_T01	VIT_04s0023g00100	5.95	5.39	5.62	4.74	4.82	4.76	5.36	5.13	4.94	4.82	4.8	4.7
CHR4_JGVV8_221_T01	VIT_04s0008g02380	12.37	11.92	12.17	11.77	11.43	11.56	12.65	11.65	12.52	11.32	12.05	11.57
CHR8_JGVV7_46_T01	VIT_08s0007g08540	13.1	12.75	12.78	12.45	12.21	11.78	12.17	12.8	12.63	11.8	12.22	12.25
CHR15_JGVV48_144_T01	VIT_15s0048g01470	5.8	6.01	5.87	5.24	5.11	5.48	5.39	6.44	6.18	5.69	5.19	5.54
CHR19_JGVV15_84_T01	VIT_19s0015g00880	11.16	11.19	10.82	10.63	10.19	10.43	10.68	10.74	11.33	10.27	10.52	10.7
CHRUN_JGVV179_1_T01	VIT_00s0179g00010	5.05	5.36	5.54	4.77	4.86	4.57	4.8	5.92	5.89	5.08	5.13	5
CHR8_JGVV40_22_T01	VIT_08s0040g03180	6.87	6.63	6.75	6.18	5.7	6.02	6.56	6.18	7.04	6.11	6.51	6.39
CHR18_JGVV1_122_T01	VIT_18s0001g01850	8.95	9.15	9.34	8.75	8.46	8.56	9.33	8.83	8.76	8.26	8.73	8.58
CHR13_JGVV106_40_T01	VIT_13s0106g00550	4.95	5.12	5.16	4.6	4.53	4.48	5.82	4.79	5	4.92	4.82	4.57
CHR6_JGVV80_112_T01	VIT_06s0080g00030	12.12	11.74	11.77	11.52	11.07	10.94	11.38	11.68	11.7	11.16	11.32	11.5
CHR5_JGVV49_1_T01	VIT_05s0049g00010	12.63	12.39	12.46	12.21	12.05	12.09	13.08	12.35	13.09	11.92	12.66	12.38
CHR9_JGVV2_614_T01	VIT_09s0002g06860	9.5	9.79	9.43	9.02	8.87	9.14	9.02	9.12	9.64	8.48	9.01	9.34
CHR7_JGVV5_144_T01	VIT_07s0005g01470	11.71	11.37	11.66	11.09	10.98	10.99	11.54	11.33	11.87	10.82	11.6	11.44
CHR3_JGVV17_73_T01	VIT_03s0017g01290	11.22	11.03	11.4	10.75	10.71	10.78	10.7	11.31	10.93	10.6	10.51	10.76
CHR1_JGVV10_276_T01	VIT_01s0010g03680	12.97	12.75	12.89	12.68	12.41	12.49	13.52	12.99	12.95	12.72	12.65	12.74
CHR18_JGVV122_54_T01	VIT_18s0122g00830	11.06	10.97	11.28	10.71	10.62	10.67	10.43	11.28	11.02	10.27	10.61	10.86
CHR15_JGVV48_131_T01	VIT_15s0048g01610	6.26	5.94	6.15	5.51	5.83	5.72	5.61	6.13	6.15	5.92	5.72	5.34
CHR11_PDVV65_45_T01	VIT_11s0065g00410	4.6	4.65	4.77	4.23	4.24	4.36	4.31	4.3	4.94	4.27	4.23	4.23
CHR4_JGVV23_317_T01	VIT_04s0023g00360	13.06	12.98	13.05	12.68	12.86	12.77	13.47	13.22	13.55	12.76	13.1	13.17
CHR3_JGVV38_145_T01	VIT_03s0038g03250	11.2	10.9	11.14	10.8	10.63	10.56	10.76	11.1	11.22	10.48	10.86	11.03
CHRUN_JGVV625_5_T01	VIT_00s0625g00050	5.1	4.93	5.22	4.61	4.53	4.83	4.74	4.72	4.51	4.31	4.59	4.46
CHR10_JGVV3_20_T01	VIT_10s0003g00210	12.76	12.55	12.7	12.27	12.28	12.32	12.42	12.65	12.67	12.09	12.36	12.55
CHR7_JGVV31_52_T01	VIT_07s0031g00590	9.95	9.95	10.07	9.71	9.85	9.76	10.09	9.9	10.25	9.25	9.68	10.11
CHR18_JGVV1_609_T01	VIT_18s0001g09360	10.37	10.11	10.21	9.85	9.85	9.58	10.03	9.87	10.15	9.5	10.12	10.06
CHR13_JGVV64_146_T01	VIT_13s0064g00160	14.38	14.16	14.18	14.02	13.91	13.78	14.03	14.17	14.31	13.71	14.02	14.02
CHR16_JGVV98_141_T01	VIT_16s0098g00500	6.03	6.04	6.04	5.6	5.72	5.52	5.69	5.63	5.89	5.51	5.7	5.5
CHR13_JGVV74_1_T01	VIT_13s0074g00010	12.41	12.21	12.28	11.87	11.88	11.87	11.88	11.84	11.88	11.83	11.57	11.73
CHR6_JGVV9_7_T01	VIT_06s0009g03740	12.79	12.67	12.75	12.58	12.45	12.4	12.59	12.38	12.86	12.04	12.35	12.47
CHRUN_JGVV194_29_T01	VIT_00s0194g00310	13.05	12.73	12.7	12.47	12.25	12.27	12.66	12.51	12.71	12.61	12.57	12.54
CHR1_JGVV127_78_T01	VIT_01s0127g00070	11.69	11.77	11.76	11.45	11.23	11.39	11.5	11.51	11.44	11.16	11.38	11.48
CHR18_JGVV1_153_T01	VIT_18s0001g02440	13.25	13.1	13.03	12.89	12.75	12.87	13.12	12.98	13.4	12.76	13.02	13.04
CHR6_GSVIVT00024857001_T01	VIT_06s0004g05610	4.85	4.61	4.92	4.42	4.27	4.53	4.54	4.35	4.66	4.48	4.44	4.29
CHR12_JGVV57_101_T01	VIT_12s0057g01140	12.71	12.51	12.8	12.43	12.19	12.17	12.61	12.47	12.64	12.27	12.62	12.59
CHR19_JGVV85_66_T01	VIT_19s0085g00500	12.54	12.41	12.35	12.12	12.18	12.16	12.39	12.44	12.46	12.38	11.92	12.38
CHRUN_JGVV211_10_T01	VIT_00s0211g00100	13.55	13.36	13.34	13.14	13.06	13.1	12.95	13.18	13.32	12.83	12.93	13.2
CHR8_JGVV105_39_T01	VIT_08s0105g00460	13.93	13.9	13.95	13.59	13.55	13.6	13.94	13.77	13.94	13.7	13.81	13.78
CHRUN_JGVV704_3_T01	VIT_00s0704g00030	4.65	4.77	4.66	4.4	4.31	4.39	4.57	4.86	4.45	4.69	4.31	4.47
CHR8_JGVV40_150_T01	VIT_08s0040g01760	14.02	13.96	13.93	13.84	13.77	13.81	14.11	14.09	14.28	13.68	14.04	13.87
CHRUN_JGVV227_15_T01	VIT_00s0227g00190	12.98	13.01	12.94	12.74	12.78	12.86	13.02	12.98	13.13	12.82	12.62	12.92
CHR19_JGVV14_6_T01	VIT_19s0014g00070	12.56	12.65	12.81	12.44	12.18	12.34	12.67	12.63	12.74	12.53	12.63	12.63
CHR17_JGVV0_69_T01	VIT_17s0000g09680	14.96	14.85	14.9	14.72	14.61	14.56	14.76	14.67	14.84	14.51	14.7	14.68
CHR6_JGVV4_221_T01	VIT_06s0004g06130	14.38	14.39	14.48	14.19	14.08	14.22	14.38	14.29	14.5	14.29	14.18	14.3
CHRUN_JGVV225_11_T01	VIT_00s0225g00110	13.84	13.68	13.78	13.51	13.4	13.62	13.77	13.58	13.64	13.51	13.45	13.65
CHR11_JGVV37_83_T01	VIT_11s0037g00930	13.59	13.61	13.52	13.45	13.43	13.39	13.39	13.46	13.4	13.18	13.17	13.32
CHR16_JGVV98_69_T01	VIT_16s0098g01250	14.86	14.82	14.84	14.66	14.47	14.53	14.55	14.63	14.84	14.6	14.7	14.62
CHR6_JGVV4_469_T01	VIT_06s0004g03390	15.05	14.96	14.94	14.74	14.72	14.81	15.05	14.86	14.98	14.88	15	14.75
CHR10_JGVV3_432_T01	VIT_10s0003g05020	14.88	14.8	14.86	14.73	14.74	14.71	15.05	14.85	15.01	14.81	14.77	14.79
CHR8_JGVV7_743_T01	VIT_08s0007g01150	13.3	13.3	13.3	13.16	13.19	13.18	13.53	13.2	13.31	13.22	13.1	13.29
CHR4_JGVV44_50_T01	VIT_04s0044g01510	12.5	12.45	12.46	12.33	12.19	12.22	12.33	12.52	12.44	12.39	12.37	12.43
CHR2_JGVV12_73_T01	VIT_02s0012g02220	15.25	15.21	15.22	15.09	15.11	15.11	15.24	15.16	15.43	15.25	15.05	15.19
CHRUN_JGVV2417_2_T01	VIT_00s2417g00020	13.98	14.03	14.06	13.94	13.87	13.93	13.95	14.06	13.98	13.75	14	13.9
CHR11_JGVV16_25_T01	VIT_11s0016g00450	14.44	14.44	14.42	14.36	14.38	14.36	14.47	14.46	14.55	14.42	14.39	14.48
CHR8_JGVV40_92_T01	VIT_08s0040g02380	12.53	12.58	12.58	12.68	12.62	12.7	12.63	12.52	12.64	12.7	12.78	12.64
CHR2_JGVV25_303_T01	VIT_02s0025g03280	14.99	15.03	15.03	15.09	15.09	15.13	15.06	15.1	14.91	15.15	15.18	15.13
CHR16_JGVV98_33_T01	VIT_16s0098g01620	11.74	11.79	11.73	11.98	12.06	11.96	11.87	11.98	11.73	11.88	11.79	11.94
CHRUN_JGVV734_2_T01	VIT_00s0734g00030	13.1	13.04	13.05	13.24	13.21	13.2	13.15	13.3	13.15	13.31	13.27	13.34
CHR16_JGVV50_154_T01	VIT_16s0050g01060	14.07	14.11	14.06	14.21	14.16	14.26	14.08	14.25	14.14	14.23	14.27	14.43
CHR15_JGVV46_199_T01	VIT_15s0046g01530	11.79	11.69	11.76	12.02	11.95	12.04	12.05	11.85	11.93	12.08	11.92	11.93
CHR1_JGVV10_230_T01	VIT_01s0010g03050	13.06	13.03	13.1	13.22	13.3	13.28	13.12	13.4	13.22	13.31	13.41	13.38
CHR2_JGVV25_469_T01	VIT_02s0025g05160	13.78	13.8	13.82	13.92	13.96	13.9	13.93	13.91	13.9	13.99	14.21	14.22
CHR5_JGVV20_365_T01	VIT_05s0020g03890	14.75	14.84	14.77	14.92	14.89	14.99	14.77	14.79	14.57	15.01	14.83	14.95
CHR12_JGVV35_42_T01	VIT_12s0035g01870	12.64	12.62	12.54	12.77	12.75	12.67	12.45	12.63	12.82	12.78	12.79	13.08
CHR4_JGVV23_104_T01	VIT_04s0023g02830	13.55	13.61	13.63	13.71	13.74	13.68	13.66	13.55	13.5	13.82	13.73	13.98
CHR14_JGVV171_47_T01	VIT_14s0171g00510	13.32	13.45	13.37	13.66	13.59	13.53	13.38	13.56	13.58	13.74	13.68	13.63
CHR19_JGVV15_92_T01	VIT_19s0015g00960	4.67	4.69	4.67	4.88	4.88	4.9	4.42	4.63	4.44	4.7	4.66	4.76
CHR7_JGVV31_180_T01	VIT_07s0031g02000	7.53	7.67	7.53	7.92	7.9	7.91	7.48	7.77	7.54	7.91	7.54	7.64
CHRUN_JGVV768_4_T01	VIT_00s0768g00040	14.53	14.56	14.55	14.76	14.74	14.79	14.33	14.33	14.52	14.81	14.48	14.74
CHR13_PDVV139_43_T01	VIT_13s0139g00480	4.96	5.18	5.09	5.39	5.6	5.33	5.24	5.43	5.58	5.56	5.58	5.53
CHR13_JGVV84_33_T01	VIT_13s0084g00340	10.98	11.07	10.86	11.26	11.58	11.33	11.13	11.34	10.97	11.33	11.2	11.16
CHR1_JGVV127_68_T01	VIT_01s0127g00170	10.72	10.76	10.56	10.98	11.15	11.08	10.48	10.85	10.58	10.56	10.84	10.86
CHR7_JGVV129_47_T01	VIT_07s0129g00490	14.92	15.04	14.93	15.18	15.34	15.27	14.81	15.29	14.82	15.31	15.19	15.08
CHR18_JGVV1_128_T01	VIT_18s0001g02000	7.09	7.24	7.04	7.66	7.35	7.61	7.36	7.39	7.4	7.38	7.8	7.33
CHR3_JGVV17_29_T01	VIT_03s0017g00540	10.4	10.69	10.52	10.95	11.01	10.79	10.3	10.39	10.2	10.66	10.43	10.47
CHR8_JGVV32_13_T01	VIT_08s0032g00150	11.52	11.41	11.7	11.83	11.92	12	11.59	11.66	11.45	11.49	12.07	11.84
CHR1_JGVV127_14_T01	VIT_01s0127g00760	4.32	4.33	4.28	4.67	4.67	4.48	4.29	4.18	4.75	4.48	4.99	4.69
CHR8_JGVV40_208_T01	VIT_08s0040g01170	14.43	14.62	14.44	14.73	14.93	14.74	14.39	14.71	14.16	14.75	14.68	14.86
CHR16_JGVV50_50_T01	VIT_16s0050g02280	8.06	8.41	7.93	8.69	8.86	8.54	8.72	8.66	8.53	8.74	8.88	8.7
CHR18_JGVV72_69_T01	VIT_18s0072g00510	6.39	6.54	6.71	7.01	7.05	7.2	7.17	6.85	6.73	7.3	7.04	6.94
CHR1_JGVV11_377_T01	VIT_01s0011g02790	13.82	13.96	14.02	14.21	14.38	14.28	13.81	14.08	13.58	14.4	14.19	14.04
CHR13_GSVIVT00036659001_T01	VIT_13s0084g00740	8.53	8.62	8.79	8.99	9.36	9.12	8.99	8.87	8.66	8.85	9.29	9.17
CHR16_JGVV50_66_T01	VIT_16s0050g02080	5.23	5.28	5.01	5.92	5.47	5.74	5.19	5.34	5.32	5.72	5.66	5.2
CHR3_RANDOM_JGVV114_4_T01	VIT_03s0038g00080	4.83	4.95	4.71	5.23	5.62	5.4	5.15	4.88	5.1	5.08	5.5	5.15
CHR8_JGVV7_52_T01	VIT_08s0007g08470	7.25	7.5	7.16	8	8.07	7.98	7.14	7.67	7.13	7.21	7.44	7.6
CHR3_JGVV38_64_T01	VIT_03s0038g04110	9.52	9.55	9.59	9.82	9.82	9.71	9.4	8.87	8.98	9.79	9.67	9.57
CHR13_JGVV67_113_T01	VIT_13s0067g02150	6.58	6.2	6.44	6.93	6.91	6.98	6.34	6.7	6.44	6.66	6.84	6.92
CHR6_JGVV61_33_T01	VIT_06s0061g01290	11	10.85	10.65	11.11	11.39	11.39	11.12	11.34	10.86	11.27	11.62	11.6
CHR5_JGVV20_230_T01	VIT_05s0020g02470	6.14	5.98	6.3	6.53	6.67	6.57	5.97	6.24	6.59	6.5	6.81	6.82
CHR17_JGVV0_829_T01	VIT_17s0000g01090	4.72	4.58	4.97	5.5	5.6	5.1	4.81	5.25	5.1	5.19	5.31	5.44
CHR12_JGVV57_62_T01	VIT_12s0057g00700	11.87	12.17	12.07	12.52	12.75	12.57	11.94	12.71	11.76	12.76	12.13	12.54
CHR3_JGVV91_20_T01	VIT_03s0091g01050	12.96	13.03	12.94	13.33	13.45	13.29	12.22	13.09	12.42	13.28	13.03	13.1
CHR17_JGVV0_847_T01	VIT_17s0000g00830	14.85	14.99	14.91	15.27	15.3	15.25	14.65	15.22	14.34	15.43	15.25	15.29
CHR17_JGVV0_292_T01	VIT_17s0000g07070	4.95	5.15	4.9	5.38	5.77	5.54	5.17	5.6	5.66	6.17	5.71	5.77
CHR15_JGVV21_149_T01	VIT_15s0021g01130	9.55	9.73	9.97	10.21	10.87	10.74	10.03	10.72	9.65	10.09	10.36	10.33
CHR18_JGVV41_26_T01	VIT_18s0041g02140	5.28	5.44	5.4	6.26	6.07	5.98	5.69	6.3	5.4	6.18	5.98	6.04
CHRUN_PDVV264_8_T01	VIT_00s0264g00080	4.74	5.13	4.77	5.35	5.29	5.68	5.55	5.48	5.28	6.07	5.88	5.68
CHR4_JGVV23_87_T01	VIT_04s0023g03040	10.58	10.81	10.91	11.1	11.54	11.49	10.66	11.18	10.32	11.3	11.02	11.02
CHR14_JGVV60_232_T01	VIT_14s0060g00230	12.63	12.77	12.31	13.02	13.41	13.29	12.26	13.29	12.51	12.97	13.08	13.07
CHR8_JGVV56_94_T01	VIT_08s0056g01120	7.99	8.5	8	8.74	8.98	9.1	7.91	8.4	8.13	8.09	8.39	8.72
CHR6_JGVV4_134_T01	VIT_06s0004g07070	8.79	9.03	9.06	9.36	9.81	9.84	9.23	9.69	8.81	9.58	9.48	9.77
CHR13_JGVV64_149_T01	VIT_13s0064g00070	6.26	6.61	6.83	7.04	7.45	7.34	7.01	6.92	6.89	7.28	7.46	7.19
CHR2_JGVV25_99_T01	VIT_02s0025g01080	12.27	12.32	12.24	12.69	13.17	12.93	11.51	12.48	11.86	12.39	12.32	12.44
CHR11_JGVV16_445_T01	VIT_11s0016g04960	10.69	11.09	10.7	11.33	11.61	11.55	10.97	11.67	11.1	11.8	11.89	11.45
CHRUN_JGVV199_25_T01	VIT_00s0199g00270	8.03	8.55	7.94	8.85	9.28	8.84	7.76	8.66	8.06	8.24	8.38	8.82
CHRUN_JGVV1897_1_T01	VIT_00s1897g00010	10.59	10.4	10.32	10.85	11.05	10.88	10.83	10.33	10.93	10.99	11.68	11.4
CHRUN_GSVIVT00006787001_T01	VIT_00s0420g00040	6.41	6.5	6.26	7.04	7.54	7.35	6.54	6.91	6.72	6.78	6.92	7.23
CHR13_JGVV19_221_T01	VIT_13s0019g02990	9.76	10.25	9.8	10.4	11.08	11.24	10.29	11.13	10.24	11.36	10.41	10.72
CHR18_JGVV89_39_T01	VIT_18s0089g01000	5.73	6.22	6.22	6.71	7.05	7.05	6.75	7.02	6	7.25	6.94	6.72
CHR1_JGVV11_466_T01	VIT_01s0011g01780	10.76	10.5	10.15	11.37	11.54	11	10.72	11.02	10.06	11.11	11.17	10.99
CHR7_JGVV31_10_T01	VIT_07s0031g00110	5.2	5.34	5.14	6.15	6.07	5.7	4.83	5.45	5	5.32	6.17	5.61
CHR9_JGVV2_605_T01	VIT_09s0002g06770	11.63	11.75	11.59	12.33	12.61	12.36	10.76	11.73	11.41	12.04	11.65	12.06
CHR14_JGVV66_5_T01	VIT_14s0066g00060	5.5	5.81	5.58	6.13	6.36	6.52	5.5	6.2	5.24	6.5	5.82	6.86
CHR17_JGVV0_305_T01	VIT_17s0000g06920	8.16	8.46	8.17	9.4	8.9	8.91	8.2	9.09	8.38	9.53	8.86	9.24
CHR11_JGVV16_82_T01	VIT_11s0016g01030	11	11.45	10.94	11.65	12.08	12.28	10.87	12	10.98	11.9	11.8	11.94
CHR17_JGVV0_685_T01	VIT_17s0000g02700	8.03	8.54	8.34	8.9	9.34	9.3	7.59	8.76	7.62	8.28	8.56	9.02
CHR16_JGVV50_78_T01	VIT_16s0050g01920	9.48	10.07	9.56	10.55	10.46	11.01	9.56	9.65	9.95	10.72	9.67	10.63
CHR3_JGVV63_183_T01	VIT_03s0063g01960	9.39	9.27	8.85	10.28	10.26	9.85	9.44	9.3	8.86	10.25	10.08	9.25
CHR1_JGVV11_383_T01	VIT_01s0011g02720	7	8.33	6.74	10.42	11.19	9.04	6.61	8.98	7.26	8.41	7.31	6.86
CHR12_JGVV59_46_T01	VIT_12s0059g00490	9.27	10.32	9.66	10.8	11.83	11.92	11.62	12.42	12.07	11.69	11.77	11.33
CHR18_JGVV1_751_T01	VIT_18s0001g10870	6.14	6.06	5.33	6.88	7.77	8.14	5.53	5.64	6.15	5.38	5.55	6.57
CHR2_GSVIVT00019709001_T01	VIT_02s0025g03080	5.1	6.08	4.98	6.47	7.28	7.06	6.57	7.83	6.63	6.84	7.06	7.13
CHR14_JGVV66_186_T01	VIT_14s0066g02020	7.02	7.38	6.54	8	8.94	8.57	8.1	8.65	8.72	7.83	8.71	8.78
CHR11_JGVV16_442_T01	VIT_11s0016g04930	5.64	5.87	6.38	7.92	7.57	6.95	6.02	5.31	5.44	6.14	5.51	5.3
CHR1_JGVV11_384_T01	VIT_01s0011g02710	9.94	10.74	10.83	11.73	12.36	11.37	8.93	11.25	9.69	10.99	10.22	10.34
CHR7_JGVV255_3_T01	VIT_07s0255g00030	6.55	7.15	6.24	7.57	8.23	8.04	5.98	8.41	7.17	6.52	7.28	7.45
CHR6_JGVV4_434_T01	VIT_06s0004g03770	7.12	7.97	7.25	8.5	9.02	8.62	6.25	8.52	6.63	7.84	7.36	8.06
CHR12_JGVV28_86_T01	VIT_12s0028g03110	6.52	7.07	6.18	7.99	8.13	7.27	6.49	7.26	7.3	6.68	6.95	6.63
CHRUN_JGVV2191_1_T01	VIT_00s2191g00010	4.79	5.28	4.9	5.97	5.95	6.62	4.74	5.43	5.89	5.05	5.32	5.55
CHRUN_JGVV1877_1_T01	VIT_00s1877g00010	5.81	5.67	6.32	7.24	6.9	7.1	6.92	6.68	6.92	6.02	7.06	6.84
CHR5_JGVV77_144_T01	VIT_05s0077g01730	4.6	4.83	4.2	5.15	6.05	5.79	5.01	5.05	5.38	4.82	5.37	5.16
CHR11_JGVV16_372_T01	VIT_11s0016g04160	11.34	12.14	11.94	12.52	13.07	13.14	10.24	11.9	11.05	11.68	10.89	11.91
CHR9_JGVV18_99_T01	VIT_09s0018g01450	5.92	5.17	5.62	4.47	4.49	4.5	4.21	4.33	4.5	4.26	4.4	4.75
CHR2_JGVV87_11_T01	VIT_02s0087g00910	11.09	11.67	12.03	10.32	9.35	10.33	8.71	8.88	9.31	9.07	8.78	8.82
CHRUN_JGVV2280_1_T01	VIT_00s2280g00010	7.42	7.8	7.2	8.26	7.92	8.19	9.69	8.81	9.27	8.23	8.59	7.91
CHR11_JGVV78_20_T01	VIT_11s0078g00290	9.03	9.38	9.41	9.91	9.84	9.9	11.77	10.29	10.77	9.92	10.42	9.41
CHR3_JGVV63_245_T01	VIT_03s0063g02620	8.47	8.13	8.19	7.31	7.45	7.05	7.58	7.27	8.47	6	7.91	8
CHR14_JGVV108_100_T01	VIT_14s0108g01080	10.35	10.44	11.08	9.74	9.56	9.99	9.26	10.08	10.36	9.12	9.56	9.87
CHR3_JGVV38_24_T01	VIT_03s0038g04520	6.36	6.23	6.21	5.94	5.62	5.75	5.37	5.31	7.03	5.08	5.64	5.16
CHR18_JGVV1_518_T01	VIT_18s0001g08380	8.53	8.86	8.75	8.25	8.21	7.78	8.16	8.61	7.66	7.89	8.09	7.29
CHR10_JGVV3_82_T01	VIT_10s0003g00900	11.8	11.59	11.7	11.11	11.15	11.21	10.74	11.62	11.13	10.97	10.32	10.99
CHR2_JGVV154_3_T01	VIT_02s0154g00040	11.45	11.24	11.54	10.83	11.14	10.83	10.5	11.73	11.05	10.47	10.64	10.98
CHR9_JGVV54_12_T01	VIT_09s0054g01750	11.26	11.23	11.05	10.59	10.74	10.45	10.95	11.97	11.32	11.1	11.03	11.31
CHR18_GSVIVT00034476001_T01	VIT_18s0072g01120	6.56	6.75	6.77	6.15	6.02	6.1	6.58	6.03	5.99	6.42	6.05	5.38
CHR6_JGVV80_22_T01	VIT_06s0080g01020	6.26	5.94	6.18	5.65	5.25	5.02	5.16	4.49	5.34	4.75	5.38	4.79
CHR15_JGVV46_66_T01	VIT_15s0046g03010	9.3	9.29	9.23	8.86	8.36	8.51	8.83	8.12	9.23	8.19	8.57	8.98
CHR7_JGVV31_235_T01	VIT_07s0031g02580	11.6	11.58	11.51	11.34	11.14	11.23	11.47	10.67	11.22	10.66	10.63	10.64
CHR3_JGVV180_15_T01	VIT_03s0180g00150	5.93	5.73	5.93	5.52	5.48	5.67	5.82	6.07	6.05	6.57	5	4.89
CHR2_JGVV25_250_T01	VIT_02s0025g02710	6.04	5.89	6.19	5.57	5.2	5.45	5.28	5.26	5.4	5.4	5.07	5
CHRUN_JGVV266_6_T01	VIT_00s0266g00070	6.82	6.49	6.4	5.87	5.97	5.99	5.77	6.45	7	5.73	6.09	6.97
CHR13_JGVV19_353_T01	VIT_13s0019g01380	5.69	5.47	5.71	5.13	5.23	5.19	5.19	5.37	6.34	5.07	6.06	4.8
CHRUN_JGVV400_1_T01	VIT_00s0400g00010	5.04	5.24	5.33	4.74	4.36	4.4	4.72	4.26	5.03	4.1	4.73	5.03
CHR7_JGVV130_2_T01	VIT_07s0130g00020	6.14	6.49	6.43	5.84	5.55	5.78	6.38	5.78	6.86	5.75	6.4	6.53
CHR19_PDVV27_115_T01	VIT_19s0027g00120	6.28	5.84	6.23	5.57	5.52	5.11	5.71	5.32	6.48	5.37	5.82	6.26
CHR10_GSVIVT00026193001_T01	VIT_10s0042g00660	6.97	6.71	7.16	6.38	6.15	6	6.18	5.75	6.81	6.15	6.06	6.66
CHR13_JGVV19_362_T01	VIT_13s0019g01170	5.71	5.54	5.28	5.02	4.63	4.9	5.27	5.47	5.22	5.45	4.83	5.52
CHR10_PDVV3_429_T01	VIT_10s0003g05360	6.21	5.75	6.21	5.18	4.87	5.5	5.43	5.5	5.39	5.62	5.19	6
CHR13_JGVV19_132_T01	VIT_13s0019g03930	10.59	10.48	10.41	10.12	10.15	10.24	9.61	10.1	10.29	9.6	9.7	9.55
CHR9_JGVV2_478_T01	VIT_09s0002g05320	5.36	5.09	5.12	4.44	4.36	4.84	4.36	4.48	4.68	4.52	4.7	4.2
CHR8_GSVIVT00029837001_T01	VIT_08s0056g00170	5.8	5.63	5.7	5.22	5.32	5.1	5.33	6.19	5.43	5.42	5.69	5.33
CHR16_JGVV98_134_T01	VIT_16s0098g00570	10.58	10.11	10.49	9.81	9.6	9.93	10.09	9.52	10.96	9.49	10.41	10.59
CHR3_JGVV17_131_T01	VIT_03s0017g02200	10.3	10.2	10.17	9.52	9.1	9.4	11.29	10.81	10.79	11.28	11.73	10.65
CHR14_JGVV83_45_T01	VIT_14s0083g00530	13.09	12.87	13.07	12.58	12.41	12.73	13.15	12.91	13.42	12.84	12.98	13.14
CHR8_JGVV7_771_T01	VIT_08s0007g00840	13.37	13.14	13.23	13.01	12.99	12.79	12.12	12.73	12.56	12.08	12.14	12.35
CHR19_JGVV14_4_T01	VIT_19s0014g00050	5.7	5.35	5.38	4.94	4.85	5.13	5.22	5.41	5.01	5.44	4.81	5.13
CHR12_JGVV59_200_T01	VIT_12s0059g02120	10.68	10.47	10.45	10.23	9.97	10.13	9.95	10.11	10.09	9.8	9.7	10.2
CHR16_JGVV39_107_T01	VIT_16s0039g01670	13.93	13.87	14.09	13.61	13.32	13.5	13.19	13.51	13.44	13.33	13.24	13.33
CHR1_JGVV11_141_T01	VIT_01s0011g05220	7.7	7.59	7.87	6.87	7.33	7.19	7.04	7.66	7.27	7.74	6.88	7.44
CHR14_JGVV108_85_T01	VIT_14s0108g00920	6.13	5.89	5.78	5.24	5.35	5.41	5.31	5.45	5.8	5.37	6.07	5.25
CHR10_JGVV3_142_T01	VIT_10s0003g01550	7.52	7.31	7.37	6.91	6.72	6.74	6.47	7.02	7.26	6.67	7.08	7.22
CHR1_JGVV182_14_T01	VIT_01s0182g00160	6.46	6.64	6.36	5.75	5.68	5.8	5.72	5.3	6.16	5.95	5.78	6.1
CHR14_JGVV30_36_T01	VIT_14s0030g01940	5.7	5.86	5.75	5.32	5.12	5.36	5.05	5.79	5.47	5.92	5.02	5.36
CHR7_GSVIVT00028575001_T01	VIT_07s0005g05760	6.04	5.78	6.36	5.35	5.43	5.13	5.57	5.3	5.4	5.37	6.02	5.65
CHR19_JGVV15_71_T01	VIT_19s0015g00750	14.24	14.14	14.16	13.98	13.92	13.83	14.21	13.6	14.01	13.46	13.81	13.87
CHR18_JGVV1_132_T01	VIT_18s0001g02050	14.6	14.47	14.5	14.16	14.04	14.24	14.18	13.99	14.41	13.86	14.15	14.21
CHR9_JGVV2_419_T01	VIT_09s0002g04610	12.16	12.14	12	11.82	11.77	11.67	11.66	11.24	11.61	11.36	11.32	11.39
CHR2_JGVV12_141_T01	VIT_02s0012g01350	6.22	6.31	6.58	6.01	6	5.81	6.2	5.97	5.79	6.35	5.31	6.13
CHR11_JGVV37_6_T01	VIT_11s0037g00070	13.07	12.94	13.12	12.74	12.78	12.88	12.8	13.47	12.85	12.84	12.64	12.94
CHR6_JGVV80_96_T01	VIT_06s0080g00230	11.21	11.03	11.12	10.87	10.63	10.74	11.29	10.98	11.12	11.08	10.95	11.18
CHR18_JGVV1_575_T01	VIT_18s0001g09010	12.76	12.65	12.45	12.31	11.79	11.85	12.17	11.74	12.16	12.29	12.19	12.2
CHR9_JGVV2_526_T01	VIT_09s0002g05830	6.68	6.68	6.83	6.37	6.1	6.42	6.59	6.8	6.54	6.84	6.51	6.63
CHR12_JGVV57_96_T01	VIT_12s0057g01080	11.95	11.91	11.96	11.84	11.75	11.82	11.59	11.29	11.87	11.18	11.37	11.39
CHRUN_JGVV211_15_T01	VIT_00s0211g00160	13.51	13.43	13.4	13.2	13.1	13.15	12.89	13.12	13.31	12.93	12.86	13.22
CHR14_JGVV68_186_T01	VIT_14s0068g01960	14.7	14.64	14.78	14.5	14.39	14.28	14.83	14.65	14.62	14.4	14.72	14.73
CHR1_JGVV11_512_T01	VIT_01s0011g01300	11.09	11.24	11.23	10.93	10.66	10.82	11.76	10.97	11.32	11.16	11.34	11.51
CHRUN_JGVV186_10_T01	VIT_00s0186g00110	5.22	5.49	5.51	4.84	5	4.95	4.9	5.15	5.25	4.97	5.6	4.98
CHR16_JGVV39_81_T01	VIT_16s0039g01400	13.58	13.45	13.61	13.34	13.12	13.15	13.71	13.24	13.39	13.3	13.42	13.5
CHR2_JGVV25_158_T01	VIT_02s0025g01690	11.02	10.88	11.1	10.69	10.8	10.66	10.54	10.74	10.73	10.35	10.6	10.81
CHR9_JGVV2_223_T01	VIT_09s0002g02470	13.72	13.68	13.68	13.51	13.49	13.59	13.3	13.47	13.28	13.24	12.89	13.35
CHR14_JGVV68_37_T01	VIT_14s0068g00410	14.28	14.14	14.38	13.98	13.83	14.02	14.51	14.31	14.21	14.27	14.24	14.44
CHRUN_JGVV682_1_T01	VIT_00s0682g00010	13.41	13.25	13.43	13.09	12.98	13.03	13.25	12.83	13.18	13.13	12.94	13.13
CHR17_JGVV0_700_T01	VIT_17s0000g02540	13.14	13.03	13.25	12.86	12.8	12.93	12.75	12.63	13.07	12.49	12.88	12.86
CHR16_GSVIVT00024391001_T01	VIT_16s0039g01970	6	5.96	6.32	5.59	5.52	5.22	5.45	5.46	5.36	6.08	5.69	5.42
CHR2_JGVV33_96_T01	VIT_02s0033g01390	15.28	15.17	15.23	15.01	14.99	15.12	15.44	15.36	15.54	15.13	15.36	15.4
CHR11_JGVV16_61_T01	VIT_11s0016g00810	13.36	13.23	13.38	13.11	12.99	12.96	12.94	12.74	12.92	13.07	12.71	12.81
CHR9_JGVV96_57_T01	VIT_09s0096g00830	12.74	12.65	12.69	12.6	12.51	12.55	13.18	12.23	12.95	12.53	12.69	12.67
CHR4_JGVV43_21_T01	VIT_04s0043g00270	14.41	14.27	14.36	14.23	14.04	14.09	14.32	14.06	14.52	14.12	14.18	14.4
CHR9_JGVV2_670_T01	VIT_09s0002g07530	13.3	13.1	13.26	12.99	12.8	12.89	12.45	12.79	12.9	12.83	12.36	13.09
CHR6_JGVV4_255_T01	VIT_06s0004g05780	8.87	8.88	8.9	9.19	9.22	9.15	8.34	9.22	8.83	7.76	8.25	8.64
CHR16_PDVV13_121_T01	VIT_16s0013g01380	14.32	14.18	14.29	14.11	14.02	13.89	14.32	14.14	14.08	14.17	14.31	14
CHR6_JGVV61_10_T01	VIT_06s0061g01520	13.55	13.41	13.42	13.26	13.17	13.31	13.74	13.23	13.39	13.43	13.4	13.35
CHR14_JGVV6_45_T01	VIT_14s0006g00910	12.82	12.7	12.7	12.62	12.44	12.49	12.41	12.5	12.55	12.35	12.42	12.54
CHR13_JGVV74_18_T01	VIT_13s0074g00210	14.18	14.25	14.22	14.04	13.96	13.99	13.79	14.14	14.13	14.06	13.75	14.09
CHR13_JGVV19_201_T01	VIT_13s0019g03200	12.05	11.94	12.24	11.84	11.63	11.74	12.15	11.63	11.81	11.83	12	12
CHR18_JGVV1_158_T01	VIT_18s0001g02550	13.59	13.49	13.61	13.39	13.33	13.24	12.76	12.98	13.31	12.97	12.94	13.11
CHR5_JGVV20_313_T01	VIT_05s0020g03340	11.15	11.02	11.22	10.98	10.86	10.87	10.95	11.07	11.15	10.74	11.21	11.21
CHR17_JGVV0_774_T01	VIT_17s0000g01690	14.33	14.28	14.4	14.15	14.05	14.18	14.33	14.34	14.43	14.39	14.29	14.4
CHR10_JGVV71_46_T01	VIT_10s0071g00680	12.11	11.91	12.03	11.76	11.64	11.79	11.92	12.11	11.8	11.95	12.15	11.96
CHR6_JGVV4_662_T01	VIT_06s0004g01290	12.14	12.12	12.21	11.97	12.04	12.01	11.92	12.01	11.84	11.88	11.76	11.96
CHR12_JGVV57_22_T01	VIT_12s0057g00230	14.7	14.64	14.65	14.45	14.54	14.54	14.22	14.16	14.47	14.31	13.93	14.45
CHR19_JGVV90_84_T01	VIT_19s0090g00940	13.24	13.18	13.09	13.05	12.89	12.93	13.14	12.86	13.18	12.96	13.13	13.14
CHR18_JGVV1_501_T01	VIT_18s0001g08210	14.22	14.18	14.15	14.08	14.05	14	14.19	14.01	14.06	14.09	13.9	14.11
CHRUN_JGVV392_2_T01	VIT_00s0392g00030	6.14	5.88	6.25	5.49	5.28	5.19	5.47	5.25	5.39	5.69	6.3	5.85
CHR18_GSVIVT00034893001_T01	VIT_18s0076g00300	5.06	4.9	5.19	4.79	4.53	4.65	4.31	4.23	4.51	4.28	4.7	4.68
CHR8_JGVV7_450_T01	VIT_08s0007g04220	12.98	12.89	12.9	12.76	12.74	12.8	12.77	12.64	13.13	12.64	12.8	13.01
CHR5_JGVV20_458_T01	VIT_05s0020g04860	10.17	10.23	10.31	10	10.07	9.87	10.29	9.95	9.91	10.24	10.11	10.03
CHR9_JGVV2_383_T01	VIT_09s0002g04210	13.94	14.02	13.96	13.9	13.84	13.87	13.9	14.2	14.09	14	13.99	13.98
CHR13_JGVV74_17_T01	VIT_13s0074g00200	13.87	13.8	13.82	13.68	13.53	13.62	13.9	13.84	13.74	13.91	13.82	13.9
CHR3_JGVV88_77_T01	VIT_03s0088g00370	12.5	12.37	12.47	12.24	12.22	12.19	12.47	12.38	12.42	12.27	12.6	12.58
CHR7_JGVV5_254_T01	VIT_07s0005g02620	14.95	14.93	14.88	14.82	14.75	14.75	15.11	14.78	15.05	14.91	15.08	14.9
CHR12_JGVV28_230_T01	VIT_12s0028g01600	14.51	14.55	14.55	14.47	14.45	14.48	14.33	14.42	14.4	14.24	14.32	14.37
CHR8_JGVV7_313_T01	VIT_08s0007g05690	12.88	12.88	12.87	12.8	12.71	12.71	12.81	12.46	12.65	12.65	12.65	12.61
CHR9_JGVV54_136_T01	VIT_09s0054g00220	11.86	11.84	11.91	11.81	11.7	11.71	11.67	11.57	11.66	11.57	11.73	11.57
CHR6_JGVV80_43_T01	VIT_06s0080g00800	13.94	13.84	13.91	13.74	13.76	13.73	14.09	13.9	13.85	13.91	14.09	13.88
CHR4_JGVV23_220_T01	VIT_04s0023g01530	13.49	13.54	13.57	13.36	13.36	13.34	13.34	13.41	13.27	13.37	13.26	13.52
CHR19_JGVV15_169_T01	VIT_19s0015g01940	15.01	15.05	15.02	14.94	14.88	14.92	15.14	15.05	15	15.01	15.1	15.04
CHR13_JGVV19_246_T01	VIT_13s0019g02710	7	6.86	7.06	6.69	6.79	6.78	6.96	6.69	6.65	6.46	7.01	7.11
CHR10_JGVV71_84_T01	VIT_10s0071g00200	13.14	13.16	13.13	12.94	12.84	12.99	13.03	12.86	13.05	12.95	13.09	13.18
CHR13_JGVV19_125_T01	VIT_13s0019g04000	11.89	11.91	11.97	11.8	11.71	11.79	11.61	11.56	11.69	11.66	11.58	11.73
CHR2_JGVV109_5_T01	VIT_02s0109g00380	15.1	15.07	15.16	14.94	14.94	14.94	15.19	15.08	15.09	15.18	15.21	15.15
CHR4_JGVV8_350_T01	VIT_04s0008g03720	14.65	14.59	14.57	14.49	14.44	14.48	14.64	14.68	14.54	14.61	14.71	14.63
CHR10_JGVV116_26_T01	VIT_10s0116g00550	15.58	15.56	15.6	15.52	15.45	15.5	15.42	15.51	15.57	15.53	15.45	15.48
CHR5_JGVV49_211_T01	VIT_05s0049g02360	12.52	12.47	12.63	12.28	12.22	12.4	12.78	12.27	12.35	12.62	12.58	12.61
CHR1_JGVV26_222_T01	VIT_01s0026g00310	14.57	14.62	14.65	14.5	14.43	14.4	14.58	14.41	14.41	14.53	14.52	14.56
CHR5_JGVV77_97_T01	VIT_05s0077g01240	14.38	14.42	14.34	14.3	14.24	14.25	14.37	14.28	14.07	14.23	14.26	14.29
CHR16_JGVV39_150_T01	VIT_16s0039g02250	12.49	12.37	12.41	12.28	12.17	12.27	12.73	12.46	12.47	12.55	12.8	12.6
CHRUN_JGVV270_3_T01	VIT_00s0270g00050	15.25	15.19	15.23	15.14	15.09	15.09	14.95	15.23	15.15	15.16	15.15	15.13
CHR3_JGVV38_175_T01	VIT_03s0038g02930	13.68	13.61	13.66	13.56	13.5	13.56	14.26	13.44	13.61	14	13.72	13.68
CHR14_JGVV30_49_T01	VIT_14s0030g01800	12.6	12.5	12.45	12.33	12.2	12.35	12.54	12.29	12.49	12.52	12.53	12.7
CHR5_JGVV20_120_T01	VIT_05s0020g01320	14.96	14.91	14.98	14.84	14.82	14.81	15.16	14.86	14.81	14.97	15.02	14.99
CHR9_JGVV18_84_T01	VIT_09s0018g01270	10.71	10.66	10.68	10.56	10.47	10.43	10.32	10.37	10.52	10.32	10.63	10.62
CHR1_JGVV11_402_T01	VIT_01s0011g02490	13.83	13.75	13.93	13.62	13.52	13.64	14.07	13.74	13.77	14.01	13.96	14.11
CHR8_JGVV40_50_T01	VIT_08s0040g02880	13.2	13.18	13.18	13.09	13.1	13.05	13.29	13.31	13.25	13.28	13.31	13.36
CHR7_JGVV5_392_T01	VIT_07s0005g04190	12.01	11.92	12.04	11.89	11.75	11.77	11.57	11.36	11.79	11.62	11.62	11.84
CHR4_JGVV8_129_T01	VIT_04s0008g01400	13.71	13.78	13.77	13.67	13.62	13.66	13.77	13.7	13.6	13.67	13.76	13.75
CHR11_JGVV37_28_T01	VIT_11s0037g00300	15.42	15.41	15.38	15.32	15.33	15.32	15.51	15.5	15.48	15.59	15.51	15.48
CHR18_JGVV117_15_T01	VIT_18s0117g00400	5.79	5.83	5.7	6.04	5.94	6.16	6.27	6.14	6.06	5.95	6.03	5.54
CHRUN_PDVV380_2_T01	VIT_00s0380g00020	10.7	10.65	10.74	10.8	10.87	10.8	10.49	10.35	10.35	10.33	10.09	10.31
CHR11_JGVV65_11_T01	VIT_11s0065g00150	12.12	11.93	12.04	11.84	11.87	11.77	11.94	11.67	11.69	11.92	11.97	11.94
CHR18_JGVV1_812_T01	VIT_18s0001g11540	4.75	4.51	4.52	5.05	4.86	5.11	5.32	5.3	5.2	5.1	4.8	4.65
CHR19_PDVV93_36_T01	VIT_19s0093g00450	6.33	6.13	6.41	5.96	5.74	5.73	5.93	5.3	6.41	6.29	6.2	6.57
CHR3_RANDOM_JGVV114_10_T01	VIT_03s0038g00330	14.2	14.1	14.19	14.06	14.05	13.98	14.04	13.9	13.73	13.98	14.02	14.06
CHR14_JGVV60_52_T01	VIT_14s0060g02110	14.15	14.17	14.18	14.29	14.36	14.34	14.33	14.32	14.47	14.27	14.22	14.14
CHRUN_JGVV1364_1_T01	VIT_00s1364g00010	14.76	14.76	14.82	14.63	14.72	14.66	14.79	14.6	14.66	14.68	14.83	14.87
CHR13_JGVV67_8_T01	VIT_13s0067g03800	12.79	12.74	12.7	12.84	12.91	12.85	12.73	12.97	13.13	13.01	12.66	12.81
CHR11_JGVV16_126_T01	VIT_11s0016g01490	12.35	12.29	12.32	12.25	12.23	12.21	12.3	12.2	12.17	12.26	12.32	12.43
CHR8_JGVV7_839_T01	VIT_08s0007g00110	11.63	11.71	11.66	11.56	11.52	11.6	11.68	11.47	11.55	11.61	11.82	11.74
CHR17_JGVV0_872_T01	VIT_17s0000g00400	14.97	14.99	15	15.06	15.07	15.04	15.14	15.03	15.07	15.04	15.07	15.08
CHR5_JGVV20_243_T01	VIT_05s0020g02600	14.5	14.47	14.47	14.41	14.43	14.41	14.1	14.11	14.38	14.22	14.39	14.35
CHR5_JGVV94_42_T01	VIT_05s0094g00460	13.62	13.67	13.64	13.58	13.54	13.52	13.25	13.44	13.5	13.51	13.44	13.72
CHR17_JGVV0_349_T01	VIT_17s0000g06430	14.82	14.79	14.8	14.87	14.86	14.84	14.94	14.79	14.95	14.83	14.95	14.94
CHR17_JGVV53_44_T01	VIT_17s0053g00620	14.84	14.85	14.86	14.91	14.96	14.96	15	15.05	14.99	15.06	14.92	14.98
CHR16_JGVV100_95_T01	VIT_16s0100g00320	14.17	14.19	14.18	14.31	14.27	14.28	14.4	14.25	14.21	14.21	14.26	14.32
CHR12_JGVV57_114_T01	VIT_12s0057g01310	14.26	14.31	14.18	14.4	14.47	14.36	13.55	14.07	13.81	13.73	13.77	13.71
CHRUN_JGVV238_2_T01	VIT_00s0238g00020	7.05	7	6.9	7.24	7.36	7.23	7.63	7.08	7.41	7.25	7.25	7.01
CHR10_JGVV3_303_T01	VIT_10s0003g03350	4.28	4.32	4.32	4.38	4.35	4.39	4.27	4.46	4.74	4.33	4.88	4.4
CHR3_JGVV91_48_T01	VIT_03s0091g00720	13.78	13.82	13.77	13.91	13.91	13.84	13.83	13.8	13.6	13.77	13.75	13.78
CHR7_PDVV151_56_T01	VIT_07s0151g00270	6.97	6.71	7	6.53	6.33	6.61	6.33	6.17	6.25	6.99	6.33	7.02
CHR8_JGVV7_611_T01	VIT_08s0007g02570	15.21	15.29	15.19	15.33	15.41	15.37	15.27	15.3	15.29	15.3	15.19	15.35
CHR1_JGVV146_16_T01	VIT_01s0146g00170	12.69	12.75	12.75	12.65	12.62	12.67	12.83	12.34	12.45	12.49	13.02	12.76
CHR14_JGVV171_31_T01	VIT_14s0171g00330	13.88	13.9	13.93	14	14.03	14.01	14.05	14.07	13.98	13.99	14.07	14.14
CHR17_JGVV0_609_T01	VIT_17s0000g03570	12.77	12.7	12.72	12.84	12.97	12.92	12.72	12.82	12.91	12.78	12.84	12.74
CHR3_JGVV38_377_T01	VIT_03s0038g00530	5.53	5.76	5.45	6.03	6.15	6.08	5.37	5.82	6.66	5.29	5.91	5.59
CHR2_JGVV25_311_T01	VIT_02s0025g03380	13.34	13.31	13.37	13.48	13.44	13.5	13.01	13.07	13.12	13.07	13.13	13.1
CHR10_JGVV3_402_T01	VIT_10s0003g04540	13.86	14.04	13.97	14.1	14.24	14.17	13.95	13.98	14.14	14.02	13.9	14.01
CHR6_JGVV4_492_T01	VIT_06s0004g03160	14.98	15	14.97	15.1	15.17	15.14	15.02	15.21	15.12	15.23	14.96	15.21
CHR9_JGVV70_12_T01	VIT_09s0070g00130	14.17	14.21	14.1	14.43	14.29	14.36	14.52	14.43	14.2	14.4	14.32	14.34
CHR12_JGVV57_25_T01	VIT_12s0057g00260	14.08	14.05	14.13	14.19	14.15	14.22	13.97	14.16	13.97	14.13	14.02	14.16
CHR15_GSVIVT00026905001_T01	VIT_15s0046g02780	7.82	8.09	7.87	8.38	8.17	8.5	8.61	8.62	8.65	8.92	7.93	8.29
CHR12_JGVV134_13_T01	VIT_12s0134g00200	7.52	7.32	7.1	7.81	8.27	7.8	7.33	7.62	7.55	6.5	7.22	7.4
CHR8_JGVV40_142_T01	VIT_08s0040g01850	13.22	13.2	13.27	13.36	13.51	13.47	13.23	13.45	13.27	13.34	13.27	13.28
CHR15_JGVV45_88_T01	VIT_15s0045g01190	10.96	10.94	10.86	11.11	11.02	11.12	10.86	11.1	11	10.97	10.97	11.13
CHR18_JGVV122_109_T01	VIT_18s0122g00090	13.49	13.44	13.41	13.58	13.59	13.51	13.4	13.51	13.23	13.47	13.55	13.39
CHR17_JGVV0_252_T01	VIT_17s0000g07560	11.15	11.26	11.22	11.39	11.38	11.39	11.89	11.23	11.32	11.57	11.58	11.47
CHR10_JGVV71_32_T01	VIT_10s0071g00860	6.17	6.18	6.02	6.45	6.44	6.49	5.54	6.62	6.41	6.63	5.66	5.98
CHR15_JGVV46_10_T01	VIT_15s0046g03670	13.05	13.17	13.07	13.23	13.4	13.39	12.97	13.18	12.81	12.97	12.97	13.02
CHR5_JGVV77_96_T01	VIT_05s0077g01230	14.28	14.4	14.27	14.53	14.52	14.55	14.28	14.62	14.26	14.58	14.33	14.36
CHR17_JGVV0_417_T01	VIT_17s0000g05680	13.54	13.63	13.68	13.74	13.86	13.83	13.58	13.43	13.39	13.63	13.64	13.32
CHR11_RANDOM_JGVV419_2_T01	VIT_11s0016g00210	13.65	13.42	13.46	13.78	14.2	14.01	13.97	13.1	13.69	13.67	13.15	13.27
CHR18_JGVV1_886_T01	VIT_18s0001g12360	12.18	12.05	12	12.34	12.4	12.26	12.47	12.56	12.01	12.36	12.41	12.3
CHR19_JGVV14_162_T01	VIT_19s0014g01860	11.99	12.07	11.98	12.14	12.16	12.23	12.3	11.92	11.99	12.25	12.24	12.04
CHR17_JGVV0_416_T01	VIT_17s0000g05690	7.59	7.51	7.53	7.79	7.79	7.76	7.82	7.53	8.08	7.83	7.8	7.91
CHR18_JGVV122_88_T01	VIT_18s0122g00410	13.16	13.28	13.33	13.45	13.64	13.61	12.92	13.42	13.16	13.13	13.15	13.13
CHR14_JGVV36_45_T01	VIT_14s0036g00940	13.57	13.57	13.55	13.67	13.73	13.68	13.74	13.88	13.84	13.96	13.97	14
CHR14_JGVV60_60_T01	VIT_14s0060g02020	5.64	5.46	5.18	6.01	6.38	6.07	5.8	5.36	6.48	5.19	5.17	5.96
CHR5_JGVV51_72_T01	VIT_05s0051g00940	12.34	12.24	12.27	12.42	12.43	12.4	11.81	12.32	11.93	12.18	12.23	12.13
CHR7_JGVV104_110_T01	VIT_07s0104g00650	8.16	8.39	8.32	8.58	8.86	8.71	8	7.97	8.42	7.42	8.06	8.52
CHR11_JGVV16_473_T01	VIT_11s0016g05280	7.31	7.42	7.16	7.93	7.82	7.98	9.69	9.37	9.12	9.49	9.09	8.65
CHRUN_JGVV229_6_T01	VIT_00s0229g00100	11.82	11.76	11.73	11.96	11.97	11.87	10.99	11.62	11.09	11.54	11.28	11.31
CHR19_JGVV90_143_T01	VIT_19s0090g01550	13.43	13.44	13.35	13.65	13.5	13.6	12.58	13.59	13.5	13.33	13.16	13.61
CHR16_JGVV22_105_T01	VIT_16s0022g01310	6.09	6.2	6.08	6.59	6.74	6.9	7.16	6.38	6.57	6.37	6.78	6.08
CHR10_JGVV3_148_T01	VIT_10s0003g01610	13.09	13.2	13.12	13.35	13.48	13.27	13.58	13.26	13.07	13.17	13.67	13.37
CHR8_JGVV40_54_T01	VIT_08s0040g02840	8.47	8.54	8.47	8.98	9.07	8.74	8.33	9.15	8.25	8.77	8.1	8.55
CHR14_GSVIVT00030683001_T01	VIT_14s0006g00260	7.78	8.34	7.75	8.51	8.65	8.88	9.08	9.28	8.99	8.78	8.86	8.55
CHR4_JGVV23_85_T01	VIT_04s0023g03060	10.02	9.98	9.95	10.18	10.11	10.2	9.67	10.65	9.81	10.11	10.24	10.34
CHR8_JGVV58_110_T01	VIT_08s0058g00260	11.29	11.44	11.45	11.64	11.63	11.55	10.89	10.79	10.64	11.1	10.79	10.92
CHR14_JGVV66_139_T01	VIT_14s0066g01530	12.57	12.67	12.47	12.82	13.08	13	13.13	13.08	12.96	12.95	13.15	13.01
CHRUN_JGVV346_8_T01	VIT_00s0346g00080	10.38	10.64	10.46	10.76	11	10.93	9.81	10.33	9.85	10.05	9.97	9.9
CHR7_JGVV104_22_T01	VIT_07s0104g01620	7.96	7.72	7.86	8.3	8.38	8.13	8.57	8.36	8.01	8.62	7.98	8.28
CHR5_JGVV20_204_T01	VIT_05s0020g02210	10.86	10.56	10.63	10.97	11.31	11.3	10.86	11.42	10.54	10.92	10.66	10.93
CHR8_JGVV56_62_T01	VIT_08s0056g00740	12.72	12.83	12.62	13.09	12.92	13.11	12.81	12.78	12.33	12.98	12.68	12.56
CHR19_JGVV14_323_T01	VIT_19s0014g03610	10.16	10.34	10.26	10.46	10.71	10.78	10.58	11.07	10.58	10.92	10.73	10.66
CHR7_JGVV5_547_T01	VIT_07s0005g06180	7.59	7.84	7.78	8.35	8.39	8.35	8.01	7.94	8.22	7.43	8.02	8.12
CHR15_JGVV24_40_T01	VIT_15s0024g01420	4.73	4.7	4.79	4.96	4.91	4.98	4.95	5.11	4.78	5.42	5.13	4.98
CHR12_JGVV57_6_T01	VIT_12s0057g00070	14.03	13.92	13.94	14.22	14.32	14.14	13.23	13.94	13.89	14.07	13.81	13.73
CHR2_JGVV25_405_T01	VIT_02s0025g04470	9.4	9.27	9.37	9.54	9.73	9.59	8.44	9.33	9.27	8.83	9.29	9.45
CHRUN_GSVIVT00006097001_T01	VIT_00s2263g00010	5.78	5.9	5.67	6.54	6.49	6.36	5.81	6.04	6.33	5.92	5.73	5.84
CHR15_JGVV46_52_T01	VIT_15s0046g03150	8.36	8.47	8.29	8.64	8.74	8.82	8.27	8.79	8.83	8.35	8.77	9.06
CHR14_JGVV108_131_T01	VIT_14s0108g01420	11.71	11.51	11.55	11.85	12.06	12.03	12.31	12.41	12.14	12.2	12.52	12.44
CHR8_JGVV7_449_T01	VIT_08s0007g04230	13.34	13.43	13.35	13.65	13.62	13.67	13.91	13.77	13.67	14	13.99	14.02
CHRUN_JGVV2642_1_T01	VIT_00s2642g00010	6.95	6.59	6.82	7.22	7.6	7.53	7.35	6.77	7.6	7.02	7.49	6.7
CHR1_JGVV11_233_T01	VIT_01s0011g04280	8.02	8.14	7.83	8.33	8.81	8.57	7.53	7.91	8.61	7.27	7.99	8.65
CHR5_JGVV20_48_T01	VIT_05s0020g00550	10.59	10.83	10.48	10.91	11.11	11.13	11.13	11.38	10.97	11.39	11.27	11.18
CHR11_GSVIVT00029292001_T01	VIT_11s0052g00250	4.49	4.64	4.45	5.08	4.87	4.74	5.06	4.64	5.35	4.31	4.95	6.29
CHR12_JGVV34_116_T01	VIT_12s0034g01090	11.42	11.43	11.36	11.53	11.57	11.63	10.82	11.44	10.91	11.3	11.51	11.45
CHR11_JGVV118_33_T01	VIT_11s0118g00390	12.77	12.89	12.73	13.05	13.19	13.04	12.15	12.54	12.71	12.74	12.68	12.71
CHR6_JGVV4_287_T01	VIT_06s0004g05390	6.74	7.17	6.63	7.32	7.77	7.51	6.79	7.36	7.24	7.03	6.91	7.02
CHR13_JGVV67_114_T01	VIT_13s0067g02140	11.98	12.07	12.22	12.44	12.59	12.65	13.03	13.21	12.27	13.11	12.81	12.84
CHR10_JGVV3_302_T01	VIT_10s0003g03340	4.97	5.17	4.85	5.52	5.99	5.46	5.02	5.01	5.04	4.74	5.03	5.01
CHR4_JGVV23_115_T01	VIT_04s0023g02690	8.43	8.14	8.27	8.59	8.93	8.97	8.17	8.74	7.84	8.11	8.54	8.15
CHR7_JGVV5_528_T01	VIT_07s0005g05920	5.47	5.23	5.62	5.82	6.28	6.32	6.37	6.44	6.85	6.39	6.65	6.26
CHR1_JGVV137_78_T01	VIT_01s0137g00050	7.01	7.41	6.96	7.57	8.3	8.41	6.22	7.07	7.79	5.46	7.29	7.21
CHR18_JGVV1_565_T01	VIT_18s0001g08870	7.59	8.01	7.65	8.38	8.18	8.56	8.16	8.62	7.79	7.77	8.36	8.36
CHR13_JGVV64_130_T01	VIT_13s0064g00340	8.03	8.25	7.91	8.39	8.65	8.8	8.15	8.69	8.7	8.86	8.49	8.34
CHR10_JGVV3_438_T01	VIT_10s0003g05080	5.67	5.88	5.92	6.3	6.41	6.11	5.69	6.62	6.12	6.05	6.45	6.38
CHR19_JGVV14_80_T01	VIT_19s0014g00960	11.6	11.65	11.91	12.08	12.11	12.42	11.41	11.81	11.73	11.9	11.47	11.94
CHR7_JGVV104_17_T01	VIT_07s0104g01670	4.09	4.4	4.44	4.68	4.97	4.89	4.6	5.12	4.97	4.93	4.63	5.34
CHR6_JGVV4_417_T01	VIT_06s0004g03980	11.65	11.8	11.76	12.14	12.24	12.23	12.11	11.94	11.36	12.27	11.77	11.82
CHR19_JGVV14_443_T01	VIT_19s0014g05000	6.89	7.09	7.1	7.64	7.36	7.62	6.47	6.83	7.49	6.76	6.67	7.68
CHR5_GSVIVT00017614001_T01	VIT_05s0020g00150	9.99	10.25	9.92	10.38	10.87	10.74	10.37	10.83	9.98	10.46	10.23	10.55
CHR8_JGVV7_825_T01	VIT_08s0007g00270	6.53	6.51	6.25	7.34	7.02	6.93	6.82	7.11	6.87	7.2	6.77	6.75
CHR1_JGVV11_600_T01	VIT_01s0011g00370	14.06	14.16	14.31	14.41	14.77	14.59	13.76	14.11	13.74	14.12	14.08	14.11
CHR3_JGVV38_247_T01	VIT_03s0038g02190	13.02	13.15	13.13	13.36	13.43	13.38	12.35	13.25	12.87	13.22	13.28	13.1
CHR2_JGVV12_81_T01	VIT_02s0012g02080	4.5	4.62	4.47	4.7	4.85	4.9	4.71	4.7	4.71	4.59	5.6	5.09
CHR2_JGVV12_139_T01	VIT_02s0012g01380	12.76	13.17	12.94	13.36	13.58	13.49	12.35	13.16	12.75	12.9	12.91	12.94
CHR18_JGVV1_612_T01	VIT_18s0001g09390	10.56	11.04	10.56	11.14	11.48	11.39	10.72	11.35	10.63	11.17	10.89	10.86
CHR14_JGVV68_181_T01	VIT_14s0068g01910	4.77	5.24	4.95	5.74	5.39	6.02	5.07	5.42	5.9	5.64	5.14	5.54
CHR12_GSVIVT00023050001_T01	VIT_12s0034g00640	6.01	6.36	6.39	6.74	7.01	7.14	6.94	7.19	6.2	6.8	7.05	6.51
CHR7_JGVV31_34_T01	VIT_07s0031g00380	4.67	4.82	4.85	4.94	5.21	5.22	4.93	4.97	4.49	5.13	5.78	4.63
CHR3_JGVV63_35_T01	VIT_03s0063g00370	13	13.29	13.01	13.58	13.79	13.39	12.15	12.77	12.47	12.9	12.5	12.73
CHR1_GSVIVT00010193001_T01	VIT_01s0010g01250	8.05	8.5	8.15	8.72	9.21	9.41	9.49	10.21	9.23	10.2	8.95	9.39
CHR18_JGVV1_99_T01	VIT_18s0001g01500	6.99	7.2	7.41	7.86	8.11	7.72	7.46	7.73	7.58	7.39	8.12	7.42
CHR7_JGVV5_380_T01	VIT_07s0005g04050	8.13	8.66	8.54	9.26	9.22	9.31	8.18	8.23	8.42	7.95	8.72	8.05
CHR14_JGVV171_3_T01	VIT_14s0171g00050	5.89	5.92	5.22	6.45	6.86	6.45	6.75	6.71	6.47	6.73	6.5	6.4
CHR13_GSVIVT00016486001_T01	VIT_13s0019g02190	9.62	9.8	9.45	10.41	10.78	10.35	11.2	10.72	10.64	10.29	11.19	10.85
CHR4_JGVV69_10_T01	VIT_04s0069g00130	4.25	4.75	4.65	5.14	5.29	5.49	5.43	5.86	5.56	5.78	5.47	5.78
CHR4_JGVV23_193_T01	VIT_04s0023g01850	7.26	7.72	7.38	8.32	8.57	7.92	7.52	8.5	7.76	8.16	7.87	7.83
CHR10_JGVV3_370_T01	VIT_10s0003g04130	5.76	6.18	5.89	6.49	6.91	6.55	6.68	7.33	6.89	7.18	7.12	7.08
CHR14_JGVV66_9_T01	VIT_14s0066g00100	6.31	6.81	6.24	7.28	7.31	7.5	6.53	7.76	6.32	6.91	6.65	6.95
CHR1_JGVV11_19_T01	VIT_01s0011g06490	4.26	4.78	4.61	5.07	5.57	5.34	5.42	5.75	5.42	5.75	5.86	5.32
CHR7_GSVIVT00022333001_T01	VIT_07s0031g02430	4	4.36	4.35	4.85	5.22	4.77	4.43	4.87	4.38	4.37	5.46	4.47
CHR16_JGVV13_28_T01	VIT_16s0013g00310	5.82	6.46	5.81	6.8	6.7	7.23	6.71	7.19	6.83	7.11	6.83	6.92
CHRUN_JGVV269_10_T01	VIT_00s0269g00150	7.2	7.36	6.74	7.69	8.11	7.88	7.15	7.11	7.8	6.81	7.93	7.84
CHR4_JGVV23_33_T01	VIT_04s0023g03590	9.39	9.51	9.88	10.5	10.6	10.21	9.11	9.31	10.27	9.43	9.91	9.89
CHR14_JGVV108_61_T01	VIT_14s0108g00630	8.39	8.53	8.39	9.11	9.38	9.01	7.35	8.48	8.61	7.73	8.59	9.07
CHR9_JGVV2_302_T01	VIT_09s0002g03340	8.01	7.52	7.78	8.69	8.71	8.6	7.58	7.79	8.18	7.12	8.19	8.76
CHR18_JGVV1_24_T01	VIT_18s0001g00370	11.09	11.41	11.3	11.96	12.08	12.08	10.09	11.5	10.75	11.59	10.43	11.23
CHR19_JGVV14_245_T01	VIT_19s0014g02780	5.22	5.65	5.04	5.76	6.22	6.28	5.3	6.58	6.13	6.38	6.25	6.44
CHR3_JGVV17_84_T01	VIT_03s0017g01410	10.52	11.9	11.14	11.93	13.22	12.45	11.65	12.69	11.41	12.88	12.46	12.14
CHR5_JGVV20_401_T01	VIT_05s0020g04280	9.5	10.58	9.04	10.84	11.72	10.21	9.82	10.55	10.29	11.38	10.98	10.09
CHRUN_JGVV271_1_T01	VIT_00s0271g00010	8.19	8.11	8.03	7.4	7.22	6.55	8.23	9.02	8.74	7.11	8	8.18
CHRUN_JGVV385_1_T01	VIT_00s0385g00010	8.58	8.24	7.7	7.45	7.38	6.3	8.09	8.96	8.62	6.99	7.98	7.99
CHR16_JGVV50_250_T01	VIT_16s0050g00020	7.15	6	7.39	5.56	5.03	5.49	5.81	6.57	7.25	5.15	4.9	5.49
CHR9_JGVV70_38_T01	VIT_09s0070g00450	11.79	11.74	11.47	11.41	10.78	10.67	11.19	10.66	11.63	9.99	9.92	10.29
CHR19_JGVV14_7_T01	VIT_19s0014g00080	8.9	8.29	8.26	8.01	7.32	7.28	7.79	9.16	8.64	7.18	7.89	7.62
CHR15_JGVV21_69_T01	VIT_15s0021g02070	10.75	9.92	10.33	9.77	9.1	9.23	10.95	11.69	11.24	10.32	10.44	10.78
CHR8_JGVV7_384_T01	VIT_08s0007g04950	9.1	8.28	8.22	8.33	7.66	7.69	8.55	8.74	9.37	7.82	7.9	7.97
CHRUN_GSVIVT00006667001_T01	VIT_00s0396g00040	8.7	8.04	7.74	8.13	7.02	7.11	7.42	7.57	8.37	6.65	7.17	7.36
CHRUN_JGVV665_4_T01	VIT_00s0665g00050	9.61	8.89	9.44	8.95	8.11	8.8	9.09	8.76	9.64	8.18	8.49	9.06
CHR4_JGVV23_169_T01	VIT_04s0023g02100	8.59	8.12	8.09	8.17	7.35	7.53	8.51	8.19	8.31	8.02	7.82	7.48
CHRUN_JGVV218_19_T01	VIT_00s0218g00190	12.5	12.14	12.57	12.09	11.5	12.05	12.53	12.31	12.49	11.9	11.71	12.17
CHRUN_JGVV438_3_T01	VIT_00s0438g00030	12.27	12.21	11.59	11.87	11.64	11.19	12.12	11.86	11.75	11.39	11.48	11.4
CHR14_JGVV60_193_T01	VIT_14s0060g00620	10.26	9.92	10.53	9.96	9.41	10.16	10.29	10.02	10.84	9.8	9.74	10.24
CHR7_JGVV5_57_T01	VIT_07s0005g00590	14.68	14.31	14.14	14.25	13.78	13.82	14.37	13.97	14.43	14	13.74	14.01
CHRUN_JGVV246_21_T01	VIT_00s0246g00240	12.76	12.62	12.18	12.47	12.05	11.86	12.49	12.22	12.38	12.07	11.97	11.95
CHR3_JGVV17_37_T01	VIT_03s0017g00670	11.83	11.42	11.58	11.56	10.94	11.25	11.43	11.64	12.09	11.14	11.39	11.62
CHR3_JGVV17_37_T01	VIT_03s0017g00670_2	11.83	11.42	11.58	11.56	10.94	11.25	11.43	11.64	12.09	11.14	11.39	11.62
CHR1_JGVV11_369_T01	VIT_01s0011g02870	11.48	11.63	11.9	11.23	11.24	11.47	11.63	11.7	12.11	11.25	11.48	11.79
CHR9_JGVV2_716_T01	VIT_09s0002g08070	12.67	12.34	12.55	12.41	12.06	12.19	12.32	12.15	12.44	12.04	11.77	12.2
CHR5_JGVV20_27_T01	VIT_05s0020g00330	8.84	8.52	5.49	10.22	11.57	10.41	10.29	10.07	8.21	12.23	11.31	10.47
CHR5_JGVV77_25_T01	VIT_05s0077g00430	10.35	9.7	7.85	11.37	12.75	11.55	11.1	10.88	9.42	13.2	12.41	11.73
CHR5_JGVV29_75_T01	VIT_05s0029g00480	7.7	9.3	6.08	9.83	10.99	9.52	7.76	9.17	6.5	9.66	8.07	8.69
CHR4_JGVV69_37_T01	VIT_04s0069g00550	4.72	5.34	4.98	5.81	7.27	9.15	5.57	5.62	6.02	5.83	6.59	8.52
CHR5_JGVV20_371_T01	VIT_05s0020g03970	9.12	9.46	9.16	10.84	12.49	10.8	7.4	9.53	7.43	10.19	8.47	9.36
CHR18_JGVV41_117_T01	VIT_18s0041g01030	7.24	8.49	5.26	8.93	9.14	8.8	7.96	8.24	7.98	9.1	9.09	8.46
CHR2_JGVV154_50_T01	VIT_02s0154g00580	4.71	6.22	4.62	6.9	7.79	6.71	6.63	6.13	5.9	6.35	6.72	6.58
CHR11_JGVV52_62_T01	VIT_11s0052g01200	6.77	8.82	7.15	9.52	11.29	7.69	7.44	8.2	7.43	9.18	9.67	7.76
CHR15_GSVIVT00026811001_T01	VIT_15s0045g01600	7.68	10	7.31	9.44	10.9	10.36	9.15	10.48	7.85	10.6	9.87	10.19
CHR15_JGVV21_233_T01	VIT_15s0021g00040	6.46	9.38	6.34	8.81	9.66	9.36	8.09	9.61	7.08	10.12	9.15	9.36
CHR15_JGVV46_30_T01	VIT_15s0046g03430	7.13	10.7	7.96	10.75	11.1	9.32	7.61	7.61	7.33	10.25	9.06	8.6
CHR3_JGVV17_83_T01	VIT_03s0017g01400	8.13	9.78	9.43	10.35	12.31	9.87	8.81	9.57	8.66	10.54	10.58	9.2
CHR16_GSVIVT00028849001_T01	VIT_16s0050g01210	5.59	6.94	5.52	7.65	8.67	6.91	6.95	7.17	6.81	7.51	7.91	6.42
CHR18_JGVV1_965_T01	VIT_18s0001g13200	7.1	7.58	7.25	8.1	9.61	9.39	6.9	8.43	7.22	8.62	9.09	8.75
CHR9_JGVV2_192_T01	VIT_09s0002g02160	5.68	6.75	4.94	7.39	7.77	7.23	4.97	6.28	5.61	6.11	6.51	7.16
CHR17_JGVV53_72_T01	VIT_17s0053g01050	6.14	7.08	4.82	7.59	7.93	7.39	6.81	7.17	7.28	7.19	8.06	7.26
CHR14_JGVV60_184_T01	VIT_14s0060g00730	7.19	7.95	6	8.39	8.67	8.83	7.45	8.25	7.65	9.19	7.77	7.76
CHR1_JGVV10_1_T01	VIT_01s0010g00020	9.24	10.32	8.87	10.82	11.48	10.81	9.02	10.24	8.34	10.91	9.94	10.16
CHR7_JGVV104_43_T01	VIT_07s0104g01390	6.92	7.85	6.36	8.64	9.26	7.79	6.25	7.58	6.47	7.05	7.39	7.46
CHR18_JGVV1_293_T01	VIT_18s0001g05300	9.26	9.34	10.3	10.35	11.76	11.33	9.36	10.44	10.1	9.69	10.79	10.44
CHR4_JGVV44_113_T01	VIT_04s0044g00780	5.62	7.7	6.02	6.98	8.15	8.62	6.4	7.4	7.05	7.23	7.55	7.73
CHR13_GSVIVT00016308001_T01	VIT_13s0019g04020	6.22	7.34	5.32	7.52	7.86	7.74	5.79	6.58	5.5	7.09	6.42	6.17
CHR13_JGVV106_16_T01	VIT_13s0106g00230	7.23	8.16	5.9	7.79	9.18	8.52	7.52	7.55	7.36	7.64	8.47	8.32
CHRUN_GSVIVT00001251001_T01	VIT_00s0153g00040	8.43	9.56	8.56	9.46	10.46	10.78	9.07	9.81	9.41	10.33	9.47	10.18
CHRUN_GSVIVT00000891001_T01	VIT_00s0144g00260	5.73	6.22	6.08	6.82	7.92	7.39	6.48	7.23	6.65	7.19	6.9	6.58
CHR11_JGVV16_84_T01	VIT_11s0016g01050	9.69	10.78	9.78	10.59	11.71	11.96	10.53	11.98	10.9	11.96	11.44	11.57
CHR16_JGVV39_100_T01	VIT_16s0039g01600	9.63	10.05	9.79	10.09	11.76	11.55	9.24	10.99	9.57	10.44	10.42	10.69
CHR5_JGVV20_387_T01	VIT_05s0020g04130	9.99	8.77	7.82	9.94	10.8	9.73	8.22	10.07	8.41	9.46	9.73	9.74
CHR15_JGVV48_13_T01	VIT_15s0048g02870	12.68	13.56	12.24	14.1	14.28	13.96	12.33	13.37	11.46	13.64	12.67	13.27
CHR12_JGVV34_98_T01	VIT_12s0034g01320	8.7	9.99	9.38	10.13	11.04	10.75	9.81	9.8	9.66	10.17	9.95	9.92
CHR12_JGVV34_95_T01	VIT_12s0034g01360	9.09	9.55	8.96	9.58	10.96	10.88	8.8	9.11	9.03	9.14	9.72	9.73
CHR13_JGVV64_119_T01	VIT_13s0064g00480	8.85	9.96	10.06	10.43	11.43	10.79	9.06	9.92	9.18	10	9.43	9.9
CHRUN_JGVV228_1_T01	VIT_00s0228g00010	5.26	5.14	5.78	5.97	6.86	7.12	5.92	6.67	5.87	6.3	5.92	6.58
CHR18_JGVV1_968_T01	VIT_18s0001g13230	11.59	12.08	11.72	12.04	13.42	13.63	11.29	13.56	11.49	12.67	12.8	12.91
CHRUN_JGVV288_5_T01	VIT_00s0288g00060	5.52	6.48	5.02	6.51	7.64	6.55	5.05	5.55	6.53	5.45	7.44	6.82
CHRUN_JGVV399_2_T01	VIT_00s0399g00020	11.19	11.14	11.61	11.62	13.12	12.84	10.48	11.63	10.62	11.57	11.68	12.09
CHR1_JGVV146_8_T01	VIT_01s0146g00090	8.12	8.32	6.94	8.69	9.32	8.98	8.17	9.01	8.18	8.58	8.75	8.93
CHR2_JGVV154_23_T01	VIT_02s0154g00260	5.24	4.45	4.77	5.27	5.87	6.85	5.37	4.66	4.75	5.31	5.28	5.25
CHR1_JGVV146_6_T01	VIT_01s0146g00070	9.66	9.94	9.98	10.15	11.74	11.21	9.31	10.69	9.48	10.38	10.2	10.51
CHR4_JGVV8_619_T01	VIT_04s0008g06660	6.47	7.18	6.91	8.28	8.4	7.38	7.52	8.12	7.44	8.61	7.89	7.86
CHR5_JGVV62_47_T01	VIT_05s0062g00630	5.73	6.01	5.73	6.89	7.96	6.11	5.91	6.33	5.54	6.14	6.56	6.23
CHR16_JGVV50_76_T01	VIT_16s0050g01960	8.44	9.29	8.19	9.54	9.72	10.13	8.34	8.79	8.81	9.55	8.84	9.71
CHR13_JGVV320_5_T01	VIT_13s0320g00050	7.09	8.19	7.57	9.05	8.9	8.36	7.38	8.39	7.6	8.03	7.86	8.16
CHR12_JGVV28_5_T01	VIT_12s0028g04000	8.51	9.22	8.78	9.25	10.52	10.16	8.34	10.18	8.98	9.33	9.42	10.36
CHR17_PDVV0_63_T01	VIT_17s0000g09800	9.27	10.6	9.9	10.34	11.2	11.64	9.52	10.31	8.58	10.72	9.77	10.25
CHR6_JGVV4_158_T01	VIT_06s0004g06820	8.21	8.97	6.87	9.61	9.13	8.72	8.57	9.2	8.04	9.57	9.26	9.21
CHR19_JGVV27_5_T01	VIT_19s0027g01890	6.45	8.39	7.34	8.11	8.78	8.68	7.46	7.96	7.33	7.99	7.93	8.51
CHRUN_JGVV160_7_T01	VIT_00s0160g00090	7.9	9.19	7.89	9.23	9.7	9.44	9.11	8.97	8.75	9.27	9.26	8.8
CHR14_JGVV60_178_T01	VIT_14s0060g00790	11.33	11.55	10.23	12.42	12.4	11.64	10.08	10.76	9.77	11.99	11.11	10.7
CHRUN_JGVV324_7_T01	VIT_00s0324g00070	9.27	9.96	10.04	10.26	10.9	11.45	9.99	10.96	9.79	10.68	10.61	10.83
CHR4_JGVV8_77_T01	VIT_04s0008g00870	8.7	9.76	9.11	10.03	10.91	9.97	9.58	9.93	8.82	10.35	9.81	9.99
CHR16_JGVV50_137_T01	VIT_16s0050g01240	11.48	12.18	12.1	12.45	13.87	12.77	12.05	12.98	11.95	13.24	13.06	12.35
CHR7_JGVV129_49_T01	VIT_07s0129g00510	9.23	9.4	7.67	10.25	10.02	9.35	9.01	8.89	8.55	9.83	8.96	9.52
CHR2_JGVV25_118_T01	VIT_02s0025g01280	10.37	11.49	11.05	11.7	12.68	11.76	10.76	11.29	10.4	11.98	11.37	10.77
CHRUN_JGVV2844_1_T01	VIT_00s2844g00010	6.54	7.67	6.24	8.07	7.82	7.78	7.35	7.63	7.41	7.99	7.59	7.5
CHR11_JGVV16_404_T01	VIT_11s0016g04510	7.13	7.76	6.83	8.21	8.53	8.18	7.13	8.17	7.49	7.86	7.84	7.97
CHR18_JGVV1_1157_T01	VIT_18s0001g15260	5.19	5.92	5.06	6.86	6.56	5.94	5.14	5.75	5.7	5.37	6.14	5.81
CHR3_JGVV63_167_T01	VIT_03s0063g01790	11.48	12.19	11.43	12.78	12.89	12.56	12.18	12.25	11.51	12.9	12.05	11.99
CHR18_GSVIVT00009831001_T01	VIT_18s0001g13620	7.76	7.81	6.43	8.26	8.91	7.95	7.45	7.91	7.68	7.65	8.26	8.14
CHR7_JGVV104_4_T01	VIT_07s0104g01800	11.81	12.91	12.36	13	13.68	13.51	12.56	13.62	12.53	13.34	13.2	13.39
CHR13_JGVV106_5_T01	VIT_13s0106g00060	6.71	7.6	5.76	7.79	7.73	7.66	6.18	7.01	7.1	6.45	7.65	7.87
CHR14_JGVV68_2_T01	VIT_14s0068g00030	8.43	9.34	9.01	9.55	10.4	9.94	8.81	9.51	8.15	9.61	9.42	9.27
CHR12_JGVV142_21_T01	VIT_12s0142g00440	6.46	7.44	5.99	7.69	7.86	7.41	5.55	6.79	6.39	7.28	6.95	7.41
CHR4_JGVV79_20_T01	VIT_04s0079g00260	9.92	10.1	9.65	10.38	11.27	11.09	9.94	11.05	10.08	10.89	10.64	10.9
CHRUN_JGVV203_6_T01	VIT_00s0203g00070	5.49	6.03	5.25	6.65	6.76	6.39	6.06	5.75	5.88	5.76	6.6	6.16
CHR17_JGVV53_48_T01	VIT_17s0053g00700	6.59	7.32	6.37	7.51	7.99	7.79	5.96	7.38	5.57	7.32	6.62	7.24
CHR16_JGVV22_174_T01	VIT_16s0022g00470	8.06	7.33	7.92	7.35	6.73	6.19	7.13	7.27	7.19	7.03	6.53	6.82
CHR13_RANDOM_JGVV112_11_T01	VIT_13s0067g00410	9.81	8.82	9.44	9.02	8.38	7.63	9.38	9.05	9.98	8.56	8.34	8.71
CHR7_JGVV5_104_T01	VIT_07s0005g01070	8.38	7.39	7.97	7.43	6.45	6.77	7.24	6.8	7.38	6.88	6.62	6.64
CHR8_JGVV40_43_T01	VIT_08s0040g02950	11.33	10.96	11.15	10.47	9.71	10.16	11.18	10.43	11.72	10.31	10.45	10.99
CHR2_JGVV109_8_T01	VIT_02s0109g00350	6.98	6.28	7.52	5.75	6.12	5.8	6.38	6.09	5.91	5.96	5.49	5.56
CHR9_JGVV96_22_T01	VIT_09s0096g00280	7.3	5.89	7.07	5.63	5.36	6.16	5.95	5.46	6.64	5.36	5.39	5.08
CHR5_JGVV94_19_T01	VIT_05s0094g00220	10.69	10.55	11.75	9.83	10.08	9.95	11.09	10.67	11.78	9.44	10.79	10.69
CHR10_JGVV3_107_T01	VIT_10s0003g01170	11.64	10.68	11.17	10.38	9.51	10.43	12.21	10.92	11.69	10.38	10.89	10.31
CHR6_JGVV4_562_T01	VIT_06s0004g02390	10.67	8.9	9.89	9.23	8.32	8.73	10.65	9.38	10.21	8.97	9.65	9.65
CHR16_JGVV50_201_T01	VIT_16s0050g00570	12.2	11.69	12.52	11.62	10.32	11.28	11.54	11.4	11.97	11.19	11.19	11.39
CHR18_JGVV1_599_T01	VIT_18s0001g09250	10.38	8.52	10.19	9.36	8.32	8.21	10.33	9.23	10.16	9.04	9.46	8.94
CHR6_JGVV4_90_T01	VIT_06s0004g07540	5.85	5.62	6.48	5.03	4.96	4.76	6.19	5.7	5.42	6.01	5.14	5.03
CHR16_JGVV100_104_T01	VIT_16s0100g00230	6.63	5.73	5.85	4.53	5.49	4.95	4.82	4.89	6.03	4.98	4.86	4.45
CHR1_JGVV11_366_T01	VIT_01s0011g02900	10.07	8.96	10.08	9.32	8	8.54	8.9	9.11	9.94	8.16	9.25	9.11
CHR10_JGVV3_460_T01	VIT_10s0003g05450	12.61	12.17	12.95	11.88	10.85	11.68	12.03	10.76	12.08	10.89	11.01	11.06
CHR11_JGVV52_21_T01	VIT_11s0052g01620	9.31	9.13	9.66	9.14	7.45	8.06	10.36	9.52	9.8	9.31	9.6	8.56
CHR19_JGVV90_150_T01	VIT_19s0090g01630	9.4	8.59	8.52	8.75	7.15	7.14	8.04	8.15	8.22	7.1	7.94	8
CHR1_JGVV11_119_T01	VIT_01s0011g05440	9.58	8.47	8.74	8.53	8.28	6.15	9.54	9.57	9.58	7.21	8.65	7.7
CHR1_JGVV137_76_T01	VIT_01s0137g00070	9.78	9.65	9.47	9.37	8.22	7.34	9.61	9.98	9.59	8.99	9.37	9.33
CHR10_JGVV3_459_T01	VIT_10s0003g05420	13.15	11.75	12.57	12.4	10.33	10.75	12.78	11.1	12.6	11.02	11.03	10.95
CHR2_JGVV25_243_T01	VIT_02s0025g02640	9.94	8.98	9.28	8.74	8.04	7.4	8.16	8.91	9.12	7.31	8.06	8.46
CHR3_JGVV38_317_T01	VIT_03s0038g01330	9.14	8.76	8.66	8.36	7.55	6.56	8.54	8.81	8.86	7.37	8.17	7.9
CHR15_JGVV46_157_T01	VIT_15s0046g01960	8.27	6.74	7.49	6.17	6.57	5.64	6.98	6.11	6.28	5.76	6.53	5.68
CHR1_JGVV11_288_T01	VIT_01s0011g03720	9.91	8.77	10.37	8.29	7.67	8.23	7.94	8.04	9.01	6.95	7.6	7.59
CHR4_JGVV8_456_T01	VIT_04s0008g04920	13.81	12.2	13.45	11.96	10.71	10.87	12.91	12.4	13.29	11.5	12.4	11.42
CHR3_JGVV91_96_T01	VIT_03s0091g00230	12.33	11.67	11.95	10.9	9.68	9.33	11.26	12.13	12.06	10.66	10.69	10.91
CHR9_JGVV2_49_T01	VIT_09s0002g00650	9.49	9.54	9.82	9.81	10.45	10.35	8.23	8.66	9.12	9.6	9.95	9.61
CHR18_JGVV89_126_T01	VIT_18s0089g00010	9.76	9.38	9.48	9.33	9.41	9.66	9.71	9.88	10.05	8.25	9.19	9.09
CHR13_RANDOM_JGVV112_14_T01	VIT_13s0067g00480	9.34	8.43	8.64	8.71	8.04	7.07	8.91	8.11	9.98	7.23	8.2	8.42
CHR8_JGVV40_242_T01	VIT_08s0040g00780	11.91	11.44	11.97	11.39	11.28	11.86	11.96	11.75	12.46	10.34	11.31	11.16
CHR5_JGVV20_295_T01	VIT_05s0020g03140	10.79	11.04	10.75	10.56	10.23	11.04	11.34	10.94	11.98	9.47	10.62	10.75
CHR15_JGVV46_228_T01	VIT_15s0046g01210	9.35	8.81	9.07	8.47	9.01	8.93	9.67	9.29	10.11	7.85	8.91	8.69
CHR8_JGVV7_847_T01	VIT_08s0007g00030	7.92	7.73	8.24	7.8	6.8	7.12	8.83	8.21	9.16	6.99	8.03	7.43
CHR7_JGVV5_248_T01	VIT_07s0005g02560	7.48	6.21	6.63	6.16	6.42	6.22	7.87	6.99	8.12	5.75	7.23	6.19
CHRUN_JGVV270_10_T01	VIT_00s0270g00120	12.6	11.51	12.05	11.59	11.43	11.61	12.58	12.99	13.55	11.2	12.46	11.59
CHR15_JGVV46_230_T01	VIT_15s0046g01190	10.61	9.99	10.27	9.68	10.16	9.98	10.81	10.3	11.3	8.72	10.05	9.74
CHR18_JGVV1_1010_T01	VIT_18s0001g13670	10.09	9.23	9.89	8.92	8.09	9.31	10.88	9.52	11.87	8.9	9.97	9.41
CHR19_JGVV14_118_T01	VIT_19s0014g01370	10.55	10.13	10.85	10.16	10.24	9.78	10.29	10.6	10.71	8.22	10.01	9.13
CHR18_JGVV122_85_T01	VIT_18s0122g00450	7.7	6.8	7.85	6.45	6.56	6.99	7.24	7.34	9.47	6.11	6.68	6.85
CHR11_JGVV16_498_T01	VIT_11s0016g05540	10.79	10.63	11.31	9.96	10.39	10.38	11.54	11.31	12.54	8.87	10.9	10.57
CHR1_JGVV11_120_T01	VIT_01s0011g05430	9.38	8.59	8.45	8.83	8.72	8.49	9.7	9.64	9.77	7.12	8.63	8.13
CHR15_JGVV48_155_T01	VIT_15s0048g01350	10.3	10.07	10.5	9.29	10	10.2	11.71	10.47	11.86	8.34	10.44	9.99
CHR15_JGVV21_70_T01	VIT_15s0021g02060	8.31	7.29	7.48	6.63	6.68	6.81	8.85	7.97	9.09	5.85	7.8	6.61
CHR3_JGVV17_125_T01	VIT_03s0017g02110	9.57	9.3	9.39	8.25	8.71	9.29	10.74	9.39	11.02	6.8	9.4	9
CHRUN_JGVV371_3_T01	VIT_00s0371g00040	10.92	10.5	10.8	9.36	9.64	10.46	10.77	11.81	11.22	11.04	10.26	9.54
CHRUN_JGVV388_4_T01	VIT_00s0388g00040	6.53	6.35	7.58	5.91	5.46	6.22	6.48	7.08	7.47	6.26	6.21	5.84
CHRUN_JGVV372_2_T01	VIT_00s0372g00020	9.44	9.02	9.04	8.4	8.69	7.7	9.07	10.28	9.86	8.34	8.9	9.39
CHR7_PDVV5_489_T01	VIT_07s0005g05310	7.16	6.89	8.57	6.6	6.04	7.03	7.64	7.59	7.08	6.65	7.28	6.18
CHR1_JGVV26_197_T01	VIT_01s0026g00580	8.73	8.04	8.28	8.16	7.09	6.91	7.98	7.83	8.43	6.54	7.65	7.84
CHR5_JGVV94_22_T01	VIT_05s0094g00260	9.31	9.63	10.48	8.78	9.23	9.26	10.2	10.13	10.64	8.42	9.97	9.73
CHR19_JGVV90_97_T01	VIT_19s0090g01070	10.6	9.94	10.22	10.24	9.31	8.86	10.81	10.53	11.28	9.69	10.21	10.22
CHR10_JGVV3_106_T01	VIT_10s0003g01160	10.45	9.49	9.67	9.07	8.98	9.52	11.1	9.87	10.51	9.06	10.04	9.62
CHR1_JGVV113_28_T01	VIT_01s0113g00550	6.9	6.8	7.39	6.39	6.41	5.36	6.81	6.47	6.32	5.85	5.97	5.98
CHR8_JGVV7_579_T01	VIT_08s0007g02920	6.15	5.69	6.29	5.01	5.39	5.61	6.22	6.16	5.83	5.65	5.28	4.79
CHR2_JGVV25_252_T01	VIT_02s0025g02730	7.75	6.82	8.62	7.37	6.75	6.37	7.7	7.24	7.46	7.29	6.68	6.55
CHR13_RANDOM_JGVV143_29_T01	VIT_13s0019g01320	6.91	5.9	6.64	5.78	5.53	5.26	6.1	5.45	6.03	5.14	5.35	5.43
CHR7_JGVV5_476_T01	VIT_07s0005g05180	7.97	7.14	8.53	7.33	6.48	6.87	7.13	7.21	7.18	7.03	6.47	6.49
CHR13_RANDOM_JGVV123_9_T01	VIT_13s0067g03200	14.64	14.38	14.71	14.29	13.28	13.39	13.51	13.52	14.2	13.39	12.94	13.21
CHR18_JGVV72_44_T01	VIT_18s0072g00820	5.67	5.69	7.19	5.28	4.88	5.56	5.94	6.11	5.58	5.73	5.23	5.06
CHR11_JGVV16_341_T01	VIT_11s0016g03830	12.29	11.92	12.2	11.6	10.89	11.01	11.77	12.21	12.03	11.28	11.42	11.8
CHR15_JGVV48_30_T01	VIT_15s0048g02680	10.04	9.43	9.51	9.48	8.04	8.5	10.03	8.74	9.4	8.82	8.95	8.95
CHR5_JGVV20_94_T01	VIT_05s0020g01040	7.96	7.09	8.58	7.36	6.32	7.18	7.51	7.41	7.57	6.46	6.85	7.55
CHR3_JGVV63_210_T01	VIT_03s0063g02250	12.88	12.27	13.13	11.75	11.72	12.81	12.99	13.03	13.43	11.9	12.28	12.88
CHR5_JGVV20_98_T01	VIT_05s0020g01090	10.7	10.35	10.29	10	9.49	8.88	10.19	10.58	10.03	9.74	9.91	9.75
CHR3_GSVIVT00015847001_T01	VIT_03s0017g01880	6.79	6.85	8.02	6.7	6.22	6.46	7.36	6.74	7	6.63	6.1	6.31
CHR16_JGVV39_192_T01	VIT_16s0039g02840	10.72	10.16	10.96	10.14	10.14	9.96	11.33	10.66	11.76	10.07	10.63	10.33
CHR8_JGVV32_51_T01	VIT_08s0032g00640	8.04	7.91	7.82	7.87	7.12	6.8	7.97	7.28	7.46	6.17	7.2	7.03
CHR5_JGVV136_9_T01	VIT_05s0136g00170	6.36	5.58	6.4	5.66	5.52	5.35	6.32	5.98	6.43	5.95	5.24	5.12
CHR15_JGVV21_49_T01	VIT_15s0021g02270	8.45	8.07	9.19	8.08	7.65	7.09	8.76	8.42	8.7	7.68	8.52	8.35
CHR7_JGVV5_301_T01	VIT_07s0005g03150	6.3	5.46	6.64	5.43	5.3	5.33	5.71	5.5	6.08	5.34	5.04	5.05
CHR7_PDVV5_372_T01	VIT_07s0005g04000	6.68	6.42	7.15	5.91	6.18	6.49	6.56	6.99	5.91	6.27	5.48	5.22
CHR18_JGVV1_866_T01	VIT_18s0001g12140	7.49	6.8	7.67	6.42	6.12	6.48	6.69	6.31	6.28	6.63	5.62	5.82
CHR9_JGVV2_620_T01	VIT_09s0002g06920	10.01	8.05	8.92	8.27	8.71	8.07	9.08	9.05	8.9	7.95	8.51	8.39
CHR15_JGVV21_13_T01	VIT_15s0021g02690	9.24	9.32	10.1	8.95	8.42	8.7	9.94	9.87	9.34	9.44	9.02	9.17
CHR4_JGVV23_125_T01	VIT_04s0023g02580	7.02	6.84	8.08	6.55	6.17	6.87	7.18	7.14	6.51	6.75	6.14	6.22
CHR15_JGVV48_206_T01	VIT_15s0048g00830	14.29	13.85	14.18	13.94	12.65	13.12	14.23	13.62	14.31	13.44	13.54	13.74
CHR10_JGVV3_115_T01	VIT_10s0003g01260	7.8	6.92	8.43	7.15	6.83	6.99	7.94	6.77	7.5	6.34	7.08	6.92
CHR11_JGVV149_26_T01	VIT_11s0149g00280	8.65	8.19	9.22	8.32	7.65	7.8	9.54	8.59	8.86	8.29	8.72	8.23
CHRUN_JGVV1881_1_T01	VIT_00s1881g00010	13.46	12.77	13.39	12.84	12.45	12.67	13.98	13.31	14.1	12.72	13.45	12.85
CHR10_JGVV3_210_T01	VIT_10s0003g02300	7.36	7.47	8.7	7.36	6.86	7.38	7.41	7.89	7.49	7.64	6.51	6.56
CHR6_JGVV4_258_T01	VIT_06s0004g05750	7	6.55	7.81	6.95	6.26	6.37	6.97	7.53	7.11	7.14	5.93	6.31
CHRUN_JGVV686_3_T01	VIT_00s0686g00030	8.93	8.64	8.53	9.04	7.69	7.87	9.46	8.45	9.42	7.8	8.57	8.46
CHR18_JGVV89_44_T01	VIT_18s0089g00940	4.9	5.58	6.3	4.92	4.82	4.54	5.72	5.16	4.91	4.81	4.94	4.57
CHR14_JGVV108_53_T01	VIT_14s0108g00540	11.46	10.86	11.5	10.89	10.72	10.21	11.46	10.96	11.47	10.36	10.91	10.67
CHR18_JGVV1_169_T01	VIT_18s0001g02740	13.67	13.36	13.8	12.96	13.37	12.9	13.01	13.93	13.74	12.44	12.74	13.15
CHR9_JGVV54_13_T01	VIT_09s0054g01740	5.61	5.77	6.99	5.39	5.3	5.22	6.18	6.38	5.69	5.92	5.61	5.25
CHR10_JGVV3_481_T01	VIT_10s0003g05690	9.87	9.96	10.67	9.7	8.75	9.35	10.22	9.95	9.42	9.73	9.31	9.32
CHR14_JGVV68_120_T01	VIT_14s0068g01250	10.92	10.88	10.8	10.74	10.54	10.32	11.82	11.05	11.5	10.08	11.03	10.34
CHR10_PDVV3_434_T01	VIT_10s0003g05430	11	10.91	12.03	10.59	10.46	11.19	11.65	10.49	11.71	10.38	10.78	10.48
CHR19_JGVV140_14_T01	VIT_19s0140g00210	13.52	12.99	13.32	12.87	12.83	12.67	13.4	12.81	13.26	11.98	12.58	12.5
CHR18_JGVV1_558_T01	VIT_18s0001g08800	8.88	8.75	9.76	8.32	8.72	8.37	8.22	8.83	8.74	7.65	7.91	8.35
CHR1_JGVV11_295_T01	VIT_01s0011g03650	6.9	6.44	6.63	6.66	5.92	6.07	7.4	6.47	6.82	6.22	6.21	5.73
CHR2_JGVV25_349_T01	VIT_02s0025g03770	6.7	5.62	6.91	6.09	5.29	5.43	6.1	5.7	6.52	5.66	5.39	5.85
CHR18_GSVIVT00013424001_T01	VIT_18s0122g00720	6.15	5.98	7.28	5.9	5.68	5.6	6.36	6.46	6.14	6.13	5.45	5.8
CHR16_RANDOM_JGVV200_2_T01	VIT_16s0039g00770	10.65	10.83	10.2	10.82	9.41	9.5	10.62	10.37	10.4	10.18	9.59	9.76
CHR19_JGVV14_449_T01	VIT_19s0014g05070	9.59	8.51	8.81	8.79	7.68	7.97	9.01	8.43	9.25	7.86	8.76	8.74
CHR17_JGVV0_321_T01	VIT_17s0000g06750	8.75	8.47	9.14	8.54	7.51	7.57	8.86	7.83	8.87	8.18	8.32	8
CHR13_JGVV47_72_T01	VIT_13s0047g00210	8	8.4	8.65	7.76	7.94	7.67	7.19	8.23	8.15	6.93	6.95	7.61
CHR4_JGVV8_507_T01	VIT_04s0008g05440	7.86	8.02	7.81	7.66	6.7	6.35	6.95	7.2	7.89	6.64	7.48	7.15
CHRUN_JGVV379_5_T01	VIT_00s0379g00050	7.7	7.31	8.33	7.07	6.43	7.13	7.33	7.53	7.08	7.45	6.74	6.77
CHR18_JGVV89_19_T01	VIT_18s0089g01230	9.99	9.25	10.03	9.61	8.78	8.69	10.15	9.56	10.19	9.35	9.85	9.23
CHRUN_JGVV372_10_T01	VIT_00s0372g00100	8.92	8.42	8.42	8.17	7.93	7.44	8.28	9.3	8.75	7.84	8.43	8.64
CHR19_JGVV177_29_T01	VIT_19s0177g00310	12.19	11.65	11.91	11.74	10.99	11.06	11.91	11.26	11.91	11	11.39	11.06
CHR5_GSVIVT00038289001_T01	VIT_05s0094g01700	5.99	5.36	5.65	4.49	4.55	5.26	4.93	5.4	5.29	4.82	5.3	4.62
CHR13_JGVV19_403_T01	VIT_13s0019g00500	8	7.89	7.28	7.59	6.82	7.08	7.14	6.9	7.89	6.36	6.7	6.97
CHR2_JGVV25_249_T01	VIT_02s0025g02700	7.27	7.2	7.57	7.33	6.15	6.51	7.37	6.73	7.37	6.42	6.62	6.9
CHR5_PDVV77_119_T01	VIT_05s0077g01440	10.16	9.4	10.16	9.38	8.97	8.73	10.22	9.65	10.42	9.47	9.9	9.98
CHR1_JGVV137_45_T01	VIT_01s0137g00380	10.3	9.92	9.98	9.82	8.68	9.25	9.63	9.13	9.78	9	9.14	9.29
CHR11_JGVV16_109_T01	VIT_11s0016g01300	6.5	6.32	7.37	5.99	6.17	6.52	7.49	6.33	6.89	6.18	6.55	5.94
CHR8_JGVV40_222_T01	VIT_08s0040g01010	6.18	6.86	7.73	6.4	5.89	6.32	7.07	6.89	6.81	6.92	6.18	6.28
CHR9_JGVV2_398_T01	VIT_09s0002g04370	10.05	9.49	10.05	9.6	8.64	8.87	9.69	8.76	9.66	8.61	9.26	9.2
CHR4_JGVV8_556_T01	VIT_04s0008g05970	9.5	9.22	9.57	9.15	8.93	8.8	10.04	9	9.62	8.56	9.24	8.75
CHR10_JGVV42_77_T01	VIT_10s0042g01020	11.01	10.25	11.46	10.47	10.21	10.01	10.59	10.81	11.04	10.17	10.48	10.31
CHR18_JGVV122_19_T01	VIT_18s0122g01250	5.7	6.54	5.99	6	5.5	5.06	6.72	6.09	6.62	5.76	6.39	5.45
CHR6_PDVV4_440_T01	VIT_06s0004g03510	5.99	5.86	6.84	5.33	5.47	5.31	5.83	5.95	5.73	5.77	5.35	5.48
CHR1_JGVV26_125_T01	VIT_01s0026g01340	13.98	14.18	13.91	13.71	13.49	13.04	13.56	14.24	13.93	13.04	13.34	13.7
CHRUN_JGVV261_2_T01	VIT_00s0261g00020	10.46	9.99	9.88	10.12	9.42	9.45	10.3	9.47	10.63	9.08	9.31	9.89
CHR17_JGVV0_835_T01	VIT_17s0000g01000	8.96	8.67	8.37	8.1	7.84	7.97	8.65	9.14	8.65	7.72	8.75	8.61
CHR16_JGVV39_193_T01	VIT_16s0039g02850	5.34	5.61	6.24	4.87	5.5	5.36	5.68	5.9	5.62	5.54	5.18	4.49
CHR7_RANDOM_JGVV272_5_T01	VIT_07s0141g00870	6.45	5.4	6.22	5.34	5.47	5.19	5.72	5.66	6.06	5.44	5.31	5.34
CHR18_JGVV72_51_T01	VIT_18s0072g00740	11.5	11.06	10.9	11.28	10.56	10.22	11.16	10.57	11.4	10.37	10.13	10.62
CHR8_JGVV32_46_T01	VIT_08s0032g00590	6.47	5.6	6.43	6.01	5.24	5.46	6.19	5.58	5.67	5.18	5.58	5.07
CHR12_JGVV28_112_T01	VIT_12s0028g02840	6.01	5.36	4.86	4.91	4.55	5.05	5.34	4.87	5.83	4.76	4.89	4.71
CHR1_JGVV146_36_T01	VIT_01s0146g00400	7.21	6.6	7.52	6.79	6.01	6.49	7.81	7.03	7.18	7.11	6.87	6.68
CHR12_JGVV57_68_T01	VIT_12s0057g00760	7.16	6.98	7.02	6.77	6.58	6.16	6.58	6.61	7.45	5.82	6.59	6.49
CHR9_JGVV2_776_T01	VIT_09s0002g08830	6.49	6.8	7.7	6.52	5.79	6.33	6.51	6.87	6.51	6.52	6.31	6.03
CHR12_JGVV35_29_T01	VIT_12s0035g02000	9.11	8.86	9.45	9.09	8.29	8.99	9.09	9.25	9.63	7.9	8.76	8.99
CHR11_JGVV103_1_T01	VIT_11s0103g00760	10.56	9.94	10.31	9.96	9.18	9.57	10.17	10.01	10.35	9.5	9.8	9.96
CHR8_JGVV7_272_T01	VIT_08s0007g06160	7.97	7.11	7.74	6.86	6.49	7.37	7.74	7.09	7.38	6.7	7.12	7.13
CHR2_JGVV12_75_T01	VIT_02s0012g02180	9.64	9.37	9.71	9.33	8.42	8.57	9.67	9.16	9.34	9.19	9.11	8.91
CHR18_JGVV41_33_T01	VIT_18s0041g02050	7.48	7.51	7.92	7.32	7.42	7.3	8.29	7.95	7.83	6.74	7.72	7.12
CHR1_JGVV10_136_T01	VIT_01s0010g01940	6.81	6.16	6.5	6.02	5.75	6.06	6.11	6.15	6.72	5.41	6.06	5.79
CHR13_JGVV101_14_T01	VIT_13s0101g00230	11.24	10.52	10.64	10.75	10.14	9.52	10.47	10.05	10.95	10.25	9.98	9.89
CHR4_JGVV8_485_T01	VIT_04s0008g05210	11.52	10.75	11.37	11.14	10.68	10.22	10.81	11.26	11.22	10.28	10.66	10.61
CHR2_PDVV12_138_T01	VIT_02s0012g01690	6.15	5.92	7.15	5.4	5.66	6.04	6.84	6.19	5.91	6.04	5.97	5.72
CHRUN_JGVV521_3_T01	VIT_00s0521g00030	6.21	6.44	6.86	5.97	5.18	6.02	6.13	6.22	5.89	5.93	5.53	5.79
CHR13_JGVV19_366_T01	VIT_13s0019g01080	9.36	9.06	9.5	9.1	8.95	9.08	10.1	9.27	9.64	8.55	8.88	9.05
CHR1_JGVV11_373_T01	VIT_01s0011g02830	9.78	9.2	9.36	9.34	8.42	8.79	9.62	9.28	9.83	8.79	9.15	9.27
CHR16_GSVIVT00024359001_T01	VIT_16s0039g01750	6.46	6.54	6.96	6.4	5.63	6.04	6.58	6.61	7.12	6.41	6.27	6.21
CHR14_JGVV83_82_T01	VIT_14s0083g00940	13.13	12.35	12.77	12.61	11.46	11.69	12.65	12.12	12.68	12.23	12.23	12.17
CHR14_JGVV68_151_T01	VIT_14s0068g01580	6.24	6.36	6.47	6.09	5.49	5.92	6.37	6.46	6.9	5.64	6.4	5.96
CHR19_JGVV90_166_T01	VIT_19s0090g01800	6.54	6.58	7.64	6.03	6.09	6.04	6.54	6.48	6.46	6.48	6.4	5.9
CHR8_JGVV7_378_T01	VIT_08s0007g05010	10.1	9.72	9.96	9.5	9.44	8.72	9.16	9.96	9.56	8.63	9.37	9.51
CHR5_JGVV77_63_T01	VIT_05s0077g00880	6.49	5.77	6.55	5.87	5.26	5.38	5.66	5.66	5.7	5.75	4.8	5.48
CHR19_JGVV14_144_T01	VIT_19s0014g01680	10.81	10.71	10.75	10.39	9.64	10.2	10.66	10.31	10.25	10.1	9.93	9.96
CHR12_JGVV59_254_T01	VIT_12s0059g02680	8.38	7.24	7.86	7.29	7.25	6.96	8.26	7.26	7.66	7.18	7.34	7.37
CHR1_JGVV11_555_T01	VIT_01s0011g00850	10.39	10.14	10.47	9.98	10.06	9.66	9.71	10.82	10.29	9.17	9.7	9.98
CHR19_GSVIVT00014458001_T01	VIT_19s0014g03860	11.6	11.63	11.09	11.36	10.54	10.79	11.16	11.24	11.22	11.03	10.48	10.48
CHR6_PDVV4_675_T01	VIT_06s0004g00980	10.34	9.86	10.69	9.82	9.75	9.99	10.95	10.18	10.43	9.68	10.12	9.83
CHRUN_JGVV1918_1_T01	VIT_00s1918g00010	6.02	4.69	5.82	4.77	4.8	4.57	5.37	5.03	5.47	4.71	5.21	5.09
CHR6_PDVV4_508_T01	VIT_06s0004g02780	13.63	13.92	13.23	13.25	13.69	13.21	13.4	14.06	13.68	12.96	12.71	12.85
CHR2_JGVV25_20_T01	VIT_02s0025g00220	12.28	12.06	11.82	11.97	10.88	11.34	11.8	11.18	11.56	10.91	11.1	11.25
CHR18_JGVV41_78_T01	VIT_18s0041g01500	5.71	4.95	5.89	5.13	5.3	4.66	5.88	5.22	5.81	5.2	5.25	4.68
CHR16_JGVV13_6_T01	VIT_16s0013g00060	5.88	5.18	6.15	5.34	5.19	5.05	5.09	5.57	5.6	5.2	4.72	4.73
CHR9_JGVV2_563_T01	VIT_09s0002g06300	11.16	10.42	11.08	10.46	10.06	10.37	10.61	10.49	11.1	9.84	10.29	10.62
CHR8_JGVV7_705_T01	VIT_08s0007g01550	6.92	6.22	7.06	6.16	6.62	5.61	6.76	6.4	6.5	6.3	6.07	5.88
CHR5_RANDOM_JGVV172_1_T01	VIT_05s0077g00030	11.21	11.31	10.86	11.02	10.72	10.43	11.75	11.07	11.35	10.57	10.89	10.71
CHR1_JGVV150_6_T01	VIT_01s0150g00060	9.02	8.49	9.13	8.68	8.29	7.99	8.25	8.88	8.98	7.97	8.23	8.39
CHR12_JGVV35_50_T01	VIT_12s0035g01790	12.52	12.36	12.12	12.26	11.52	11.96	12.71	11.78	12.47	11.69	11.62	11.72
CHR12_JGVV28_213_T01	VIT_12s0028g01790	10.23	9.29	10.26	9.36	9.38	9.49	9.88	9.48	10.3	9.13	9.06	9.83
CHR1_JGVV11_385_T01	VIT_01s0011g02700	6.44	6.32	7.61	6.28	6.27	6.1	6.59	6.38	6.82	6.34	5.84	6.15
CHR11_JGVV52_68_T01	VIT_11s0052g01140	4.64	5.17	5.02	4.44	4.19	4.47	4.95	4.71	5.09	4.42	4.66	4.22
CHR17_PDVV0_648_T01	VIT_17s0000g02720	6.82	6.85	6.55	6.47	6.5	5.68	6.14	6.26	6.61	5.38	5.82	6.22
CHR9_JGVV2_114_T01	VIT_09s0002g01340	6.25	5.31	6.49	5.41	5.63	5.62	6.28	5.53	5.75	5.47	5.06	5.27
CHR4_GSVIVT00035438001_T01	VIT_04s0008g01630	5.15	4.79	5.78	4.74	4.62	4.79	5.15	5.45	4.89	4.69	4.83	4.39
CHR19_JGVV14_126_T01	VIT_19s0014g01470	10.72	10.07	10.69	10.1	10.32	10	9.75	10.4	10.62	9.14	9.86	9.68
CHR4_PDVV23_213_T01	VIT_04s0023g01590	7.13	6.81	7.79	7.23	6.55	6.53	7.15	7.59	6.96	7.17	6.18	6.63
CHR7_JGVV31_113_T01	VIT_07s0031g01270	8.49	7.64	8.39	7.85	7.36	7.52	7.91	7.66	7.94	7.14	7.58	7.46
CHR2_JGVV25_27_T01	VIT_02s0025g00290	10.35	9.77	9.96	9.8	9.3	9.28	9.65	9.16	9.73	8.66	9.07	9.4
CHR7_PDVV95_3_T01	VIT_07s0095g00030	7.62	7.16	7.28	6.85	6.71	6.91	7.26	8.1	7.55	7.02	7.12	7.25
CHR10_JGVV116_61_T01	VIT_10s0116g01160	6.52	5.22	6.21	5	5.19	5.74	5.69	5.78	5.56	5.59	5.22	5.14
CHR19_JGVV14_15_T01	VIT_19s0014g00160	10.65	9.68	10.37	9.9	9.86	9.09	9.56	10.11	10.31	9.34	9.64	9.76
CHR8_JGVV7_488_T01	VIT_08s0007g03840	6.95	7.07	7.96	7.25	6.4	6.89	7.52	7.33	7.83	6.77	7.41	6.85
CHR7_JGVV5_563_T01	VIT_07s0005g06400	9.74	9.15	9.4	9.16	8.7	8.61	9.6	9.08	9.94	9.05	9.2	9.11
CHR13_JGVV19_74_T01	VIT_13s0019g04520	9.44	9.32	9.68	9.19	8.54	8.91	9.19	8.69	9.51	8.77	8.64	8.7
CHR17_JGVV0_804_T01	VIT_17s0000g01360	11.37	11.03	11	10.94	9.91	10.35	11.34	10.54	11.02	10.74	10.57	10.71
CHR14_JGVV60_95_T01	VIT_14s0060g01670	5.25	5.23	6.4	5.2	4.91	4.74	5.47	5.87	5.33	5.31	5.22	5.1
CHR1_JGVV10_138_T01	VIT_01s0010g01960	5.67	5.28	5.25	5.15	5	4.96	4.97	5.63	5.87	5.18	4.57	4.74
CHR12_JGVV28_219_T01	VIT_12s0028g01730	8.53	8.29	9	8.46	8.41	7.8	9.04	8.95	9.13	8.17	8.82	8.22
CHR2_JGVV12_223_T01	VIT_02s0012g00410	10.35	10.07	9.99	10.07	10.04	9.54	11.21	10.44	10.79	10.03	10.3	9.81
CHR2_JGVV12_223_T01	VIT_02s0012g00410_2	10.35	10.07	9.99	10.07	10.04	9.54	11.21	10.44	10.79	10.03	10.3	9.81
CHRUN_JGVV1287_1_T01	VIT_00s1287g00010	6.95	5.75	6.92	6.3	6.01	5.49	6.47	6.38	6.68	5.9	6.39	6.01
CHR8_JGVV7_763_T01	VIT_08s0007g00920	7.07	6.96	7.19	6.7	6.84	6.37	6.69	7.73	6.93	6.48	6.48	6.66
CHRUN_JGVV266_1_T01	VIT_00s0266g00010	5.04	5.48	5.99	5.04	5.36	4.79	5.43	5.34	5.43	5.01	4.93	4.54
CHR4_JGVV23_246_T01	VIT_04s0023g01210	12.16	11.54	11.77	11.63	11.18	11.21	12.12	11.62	11.81	11.43	10.94	11.6
CHR7_RANDOM_JGVV272_8_T01	VIT_07s0141g00930	6.29	7.05	6.83	5.85	6.59	6.68	6.59	6.45	7.29	5.85	6.15	6.36
CHR2_PDVV12_12_T01	VIT_02s0012g03130	9.57	9.32	9.09	9.21	8.43	8.82	8.99	9.03	9.98	8.51	8.87	9.12
CHR14_PDVV108_58_T01	VIT_14s0108g00720	9.87	9.26	9.39	9.32	9.35	8.92	9.18	9.53	10.06	8.49	9.03	9.18
CHR1_JGVV11_367_T01	VIT_01s0011g02890	10.06	9.31	9.91	9.66	8.9	8.96	9.42	9.65	9.44	9.06	9.4	8.81
CHR12_JGVV34_47_T01	VIT_12s0034g02020	11.13	10.8	10.43	10.79	9.84	9.88	10.76	10.2	10.77	10.11	10.19	10.28
CHR4_JGVV8_646_T01	VIT_04s0008g06930	9.81	9.94	10.68	9.84	9.48	9.64	10.74	9.85	10.11	9.75	10	9.43
CHR7_JGVV191_20_T01	VIT_07s0191g00200	12.98	12.41	12.48	12.49	11.86	12.15	12.89	11.88	12.81	11.8	12.11	12.07
CHR19_JGVV14_111_T01	VIT_19s0014g01300	10.58	9.82	9.83	9.79	9.37	9.25	9.77	9.55	10.01	9.33	9.35	9.5
CHR4_GSVIVT00035251001_T01	VIT_04s0079g00620	12.12	11.9	11.51	11.68	11.15	11.21	12.04	11.2	11.57	10.83	11.39	11.13
CHR11_JGVV52_73_T01	VIT_11s0052g01090	12.67	12.96	12.94	12.43	12.57	13.09	13.29	12.6	13.34	11.94	12.36	12.47
CHR9_JGVV2_106_T01	VIT_09s0002g01250	5.16	5.15	5.54	4.88	4.72	4.8	5.22	5.59	5.18	4.99	4.68	4.84
CHR6_GSVIVT00031524001_T01	VIT_06s0061g00290	6.06	5.98	6.64	5.83	5.57	5.27	6.46	6.18	5.95	6.21	5.41	6.06
CHR5_JGVV29_22_T01	VIT_05s0029g01280	8.51	8.8	9.06	8.65	8.1	8	8.44	8.08	8.51	7.7	7.95	8.09
CHR9_JGVV2_328_T01	VIT_09s0002g03600	10.34	9.9	10.86	10.06	9.79	9.65	9.94	9.65	10.15	9.66	9.34	9.44
CHR3_JGVV38_203_T01	VIT_03s0038g02630	6.63	7.05	7.13	6.71	6.21	6.57	6.79	6.23	6.91	6.35	5.83	6.18
CHR4_JGVV8_591_T01	VIT_04s0008g06350	5.89	5.43	5.82	5.26	5.03	5.19	5.56	5.64	5.06	5.35	4.91	4.79
CHR14_JGVV60_84_T01	VIT_14s0060g01780	5.35	5.4	6.19	4.92	5.23	5.41	5.57	5.51	5.51	5.26	4.98	4.87
CHR7_JGVV104_12_T01	VIT_07s0104g01720	7.76	7.32	7.71	6.99	7.11	7.29	7.23	7.44	7.19	6.83	7.19	6.39
CHR9_PDVV96_37_T01	VIT_09s0096g00480	5.46	5.45	4.92	4.73	4.59	4.78	4.93	5.12	5.68	5.28	4.58	4.75
CHR14_GSVIVT00023500001_T01	VIT_14s0036g00710	6.91	6.37	7.18	6.17	6.53	6.7	6.83	7.2	7.51	6.26	6.69	6.82
CHR14_JGVV6_126_T01	VIT_14s0006g02170	5.57	5.48	6.27	5.36	4.89	5.35	5.28	5.33	5.73	5.37	4.9	4.96
CHR7_GSVIVT00028261001_T01	VIT_07s0005g02720	8.27	8.02	8.7	7.92	7.88	7.72	7.81	7.88	8.52	7.27	7.44	8.16
CHR13_JGVV67_38_T01	VIT_13s0067g03260	10.36	9.96	10.53	10.01	10.11	9.94	9.73	10.1	10.35	9.16	9.55	9.47
CHRUN_JGVV445_5_T01	VIT_00s0445g00050	7.12	6.05	6.73	6.22	6.22	6.24	6.65	6.26	6.81	5.79	6.35	6.01
CHR1_JGVV11_463_T01	VIT_01s0011g01810	11.33	10.9	11.71	11.13	11.04	10.88	11.79	11.46	12.06	10.83	11.2	11.39
CHR16_JGVV22_123_T01	VIT_16s0022g01080	6.24	5.28	5.66	5.04	5.37	5.43	5.81	5.74	5.71	5.33	5.46	5.03
CHR2_JGVV25_113_T01	VIT_02s0025g01230	11.66	11.82	11.57	11.63	10.57	10.95	11.52	11.22	11.5	11.35	10.88	11.14
CHR15_JGVV48_185_T01	VIT_15s0048g01050	12.74	12.76	12.73	12.63	12.3	12.32	12.39	12.86	13.13	11.93	12.17	12.5
CHRUN_JGVV131_8_T01	VIT_00s0131g00080	5.9	5.43	6.5	5.5	5.45	5.3	6.05	5.8	5.89	5.66	5.33	5.58
CHR14_JGVV6_133_T01	VIT_14s0006g02260	7.6	7.15	7.8	7.25	6.84	7.45	7.7	7.29	7.51	6.89	6.59	7.28
CHR1_JGVV10_161_T01	VIT_01s0010g02240	5.97	6.86	6.95	6.13	5.86	6.25	6.87	6.75	6.89	6.53	6.71	6.06
CHR18_JGVV1_232_T01	VIT_18s0001g03910	10.6	10.79	10.58	10.24	9.53	10.09	10.36	10.4	10.8	10.23	10.35	10.34
CHR8_GSVIVT00033537001_T01	VIT_08s0007g06070	5.67	5.95	5.34	4.5	5.34	4.95	5.01	5.1	5.2	4.64	5.23	4.87
CHR6_JGVV4_705_T01	VIT_06s0004g00790	11.02	10.79	11	10.58	9.98	10.62	11.56	10.97	11.24	10.81	10.83	11.02
CHR13_JGVV67_162_T01	VIT_13s0067g01440	11.49	11.04	11.31	11.21	10.54	10.5	11.16	11	11.24	10.58	11.06	10.62
CHR11_JGVV16_210_T01	VIT_11s0016g02450	13.37	13.02	13.32	13.05	12.69	12.84	12.81	12.77	13.23	12.33	12.48	12.41
CHR6_JGVV4_668_T01	VIT_06s0004g01210	13.39	13.01	12.97	13.14	12.8	12.69	13.41	12.88	13.29	12.45	12.58	12.58
CHR11_PDVV52_67_T01	VIT_11s0052g01080	5.42	4.79	4.56	4.2	4.24	4.21	4.51	4.54	4.69	4.21	4.45	4.49
CHR3_JGVV63_4_T01	VIT_03s0063g00040	6.07	5.74	6.36	5.59	5.09	5.34	5.96	5.69	5.98	6.18	5.45	5.45
CHR16_JGVV13_107_T01	VIT_16s0013g01570	6.49	6.88	7.22	6.67	6.04	6.13	6.83	7.03	6.94	6.65	6.4	6.8
CHR6_JGVV9_145_T01	VIT_06s0009g02110	10.9	10.28	11.21	10.35	10.22	10.32	10.62	10.51	11.14	9.99	10.51	10.57
CHR6_JGVV4_722_T01	VIT_06s0004g00610	13.84	13.34	14.02	13.25	13.24	13.21	13.15	13.46	13.56	12.65	13.06	13.27
CHRUN_JGVV198_9_T01	VIT_00s0198g00110	11.02	10.42	10.45	10.58	9.83	10.12	10.97	10.36	11.01	10.02	10.62	10.37
CHR5_JGVV102_77_T01	VIT_05s0102g00850	6.49	6.51	6.51	6.39	5.52	6.18	6.21	6.38	6.5	6.08	5.64	6.1
CHR17_JGVV0_364_T01	VIT_17s0000g06280	13.47	13.3	13.05	13.02	12.93	12.76	12.74	13.31	13.15	12.48	12.49	12.66
CHR13_RANDOM_JGVV143_7_T01	VIT_13s0019g00770	5.9	5.65	5.89	5.07	5.25	5.68	5.75	5.03	5.58	5.03	5.17	4.93
CHR6_JGVV9_205_T01	VIT_06s0009g01400	5.48	5.38	6.07	5.46	5.05	5.23	6.14	5.53	5.18	5.33	5.16	4.89
CHR5_JGVV49_114_T01	VIT_05s0049g01290	10.5	10.24	10.26	10.21	9.36	9.87	10.21	9.82	10.52	9.55	10.1	9.8
CHR3_JGVV38_3_T01	VIT_03s0038g04740	6.24	6.02	6.79	5.59	5.42	5.75	6.14	5.87	5.81	6.11	5.49	5.85
CHR11_JGVV103_12_T01	VIT_11s0103g00620	8.69	8.47	9.28	8.72	7.69	8.29	8.75	8.58	8.75	8.16	8.47	8.53
CHR9_JGVV96_42_T01	VIT_09s0096g00550	5.79	5.47	6.01	5.28	5.66	5.7	5.5	5.75	6.33	5.19	5.37	5
CHRUN_JGVV396_3_T01	VIT_00s0396g00030	11.44	11.04	11.07	11.09	10.58	10.34	11.13	10.73	11.16	10.46	10.77	10.68
CHR9_JGVV70_60_T01	VIT_09s0070g00720	10.58	10.13	10.11	10.13	9.94	9.57	10	10	10.1	9.43	9.84	9.37
CHR3_JGVV97_12_T01	VIT_03s0097g00120	5.9	5.26	5.69	5.14	5.25	4.75	5.22	5	5.6	4.87	4.72	5.31
CHR6_GSVIVT00037584001_T01	VIT_06s0009g00330	6.57	7.18	7.24	6.51	6.48	6.37	7.08	6.69	7.04	6.56	6.52	6.74
CHR8_JGVV40_178_T01	VIT_08s0040g01470	9.47	8.85	8.98	8.93	8.16	8.21	9	8.64	9.08	8.42	8.69	8.99
CHR5_GSVIVT00017611001_T01	VIT_05s0020g00090	9.57	9.4	8.69	9.15	8.43	8.81	9.14	8.83	9.21	8.32	8.66	8.85
CHR5_PDVV20_85_T01	VIT_05s0020g00990	5.54	5.49	5.47	5.22	4.85	5.04	5.43	5.23	4.96	5.05	4.59	4.77
CHR5_JGVV77_85_T01	VIT_05s0077g01120	6.06	5.93	6.56	5.7	5.31	5.54	6.14	5.91	5.92	6.24	5.55	5.58
CHR8_JGVV7_640_T01	VIT_08s0007g02260	10.26	9.6	9.82	9.91	9.25	8.95	9.99	9.35	9.85	9.41	9.38	9.39
CHR11_JGVV16_198_T01	VIT_11s0016g02310	12.03	11.85	12.41	11.86	11.73	11.37	12.42	12.15	12.5	11.73	12.23	11.86
CHR12_JGVV28_93_T01	VIT_12s0028g03040	13.73	13.35	13.48	13.3	12.95	12.81	13.38	12.96	13.55	12.81	13.05	12.95
CHR9_JGVV2_576_T01	VIT_09s0002g06440	5.84	5.96	6.11	5.89	5.21	5.39	5.65	6.2	6.55	6.06	5.66	5.53
CHR3_JGVV91_53_T01	VIT_03s0091g00670	10.46	10.05	10.65	10.18	9.91	9.7	10.08	10.37	10.5	10.13	9.68	9.95
CHR11_JGVV52_6_T01	VIT_11s0052g01800	11.79	11.43	12.07	11.36	11.34	11.24	11.41	11.43	11.63	11.14	10.88	11.24
CHR14_JGVV108_124_T01	VIT_14s0108g01350	12.02	11.61	11.32	11.58	11.11	11.04	11.09	11.39	11.64	10.94	10.62	11.23
CHR8_GSVIVT00030278001_T01	VIT_08s0058g00520	7.23	6.82	7.07	7.07	6.3	7.08	7.41	6.92	7.53	6.91	6.36	6.71
CHR7_JGVV5_418_T01	VIT_07s0005g04480	12.73	12.47	12.55	12.37	12.02	11.85	12.55	12.65	12.78	12.05	12.46	12.46
CHR17_JGVV0_296_T01	VIT_17s0000g07010	12.36	12.7	12.31	12.29	11.92	12.39	12.58	12.11	12.38	11.79	11.85	11.7
CHR14_JGVV66_138_T01	VIT_14s0066g01520	8.96	9.18	8.54	8.68	8.27	8.44	8.96	8.49	8.99	7.99	8.54	8.72
CHR12_GSVIVT00013321001_T01	VIT_12s0121g00130	5.48	4.94	5.31	4.67	4.84	5.08	5.15	5.54	5.16	4.89	4.96	4.66
CHR8_JGVV40_12_T01	VIT_08s0040g03280	12.95	12.5	12.84	12.51	12.14	12.34	13.04	12.72	13	12.23	12.71	12.65
CHRUN_JGVV322_2_T01	VIT_00s0322g00020	8.8	8.01	8.76	8.4	7.96	7.82	8.06	8.32	8.59	7.95	7.85	8.1
CHR13_JGVV47_2_T01	VIT_13s0047g01230	5.69	5.73	6.28	5.44	5.2	5.63	6.12	5.54	5.51	5.76	5.15	5.24
CHR13_JGVV73_36_T01	VIT_13s0073g00240	11.25	10.87	11.01	10.92	10.57	10.59	11.24	10.75	11.08	10.46	10.62	10.59
CHR1_JGVV10_99_T01	VIT_01s0010g01460	10.72	10.49	10.49	10.5	10.1	10.19	10.5	10.2	10.63	9.66	10.04	10.11
CHR19_GSVIVT00036777001_T01	VIT_19s0085g00320	10.83	10.83	10.72	10.57	10.53	10.28	10.84	10.9	10.6	10.09	10.26	10.56
CHRUN_JGVV125_3_T01	VIT_00s0125g00050	11.19	10.56	10.69	10.88	10.16	10.1	10.94	10.39	11.01	10.5	10.32	10.39
CHR14_JGVV66_171_T01	VIT_14s0066g01870	10.59	10.35	10.16	10.47	9.76	9.98	10.99	10.04	10.63	9.86	10.2	10.08
CHR9_JGVV54_110_T01	VIT_09s0054g00600	13.39	13.13	12.94	13.07	12.58	12.63	13.1	12.88	13.27	12.6	12.73	12.7
CHR12_JGVV142_10_T01	VIT_12s0142g00200	12.48	12.1	11.91	12.01	11.34	11.55	12.26	11.5	12.08	11.79	11.48	11.76
CHR1_JGVV11_577_T01	VIT_01s0011g00630	11.72	11.32	11.41	11.31	10.77	10.72	11.16	10.88	11.28	10.6	10.92	11.05
CHR2_JGVV25_416_T01	VIT_02s0025g04590	12.55	12.73	12.62	12.47	11.85	12.02	12.78	12.38	12.33	12.23	12.27	12.16
CHR12_JGVV28_218_T01	VIT_12s0028g01740	11.18	10.72	10.79	10.7	10.36	10.24	10.5	10.83	11.04	10.08	10.4	10.9
CHR9_JGVV2_697_T01	VIT_09s0002g07860	13.39	13.18	13.16	13.18	12.51	12.37	13.53	12.67	13.19	12.87	13.04	12.78
CHR1_JGVV11_498_T01	VIT_01s0011g01450	13.08	12.61	12.65	12.5	12.34	12.29	12.88	12.57	12.69	12.61	12.04	12.34
CHR3_GSVIVT00023983001_T01	VIT_03s0038g02750	5.19	5.35	4.64	4.8	4.41	4.56	4.69	4.81	5.37	4.35	5.03	4.55
CHR19_JGVV90_130_T01	VIT_19s0090g01410	5.94	6.07	6.7	5.65	5.63	5.91	6.22	5.82	5.91	5.97	5.66	5.49
CHR17_JGVV0_701_T01	VIT_17s0000g02530	11.52	10.86	11.31	11.01	10.52	10.54	11.3	11.06	11.31	10.66	11.1	11.18
CHR1_JGVV11_203_T01	VIT_01s0011g04590	10.83	10.34	10.71	10.3	9.74	10.21	11	10.41	10.81	10.46	10.7	10.35
CHR19_JGVV14_423_T01	VIT_19s0014g04780	14.05	13.67	14.11	13.44	13.36	13.79	13.61	14.02	14.15	13.31	13.46	13.91
CHR18_RANDOM_JGVV152_19_T01	VIT_18s0001g01340	8.36	8.62	8.74	8.34	7.98	7.95	8.73	8.1	8.76	8.36	8.04	8.3
CHR19_JGVV27_13_T01	VIT_19s0027g01790	10.9	10.23	10.5	10.42	9.8	9.89	10.56	10.02	10.77	10.17	10.05	10.31
CHR16_JGVV22_5_T01	VIT_16s0022g02460	5.23	5.32	4.74	4.93	4.71	4.71	5.5	5.19	4.98	4.94	4.39	4.94
CHR18_JGVV117_32_T01	VIT_18s0117g00180	10.1	9.83	9.99	9.78	9.27	9.12	9.74	9.28	9.7	9.14	9.57	9.44
CHR13_JGVV19_12_T01	VIT_13s0019g05230	11.09	10.85	11.13	10.78	10.83	10.82	11.18	10.96	11.48	10.3	10.8	10.85
CHR5_JGVV77_60_T01	VIT_05s0077g00850	13.53	12.97	13.18	13.09	12.57	12.59	13.55	12.96	13.42	12.92	13.24	12.9
CHR3_JGVV88_88_T01	VIT_03s0088g00250	9.89	9.86	9.87	9.73	8.92	9.43	9.81	9.46	10.32	9.51	9.58	9.75
CHR7_JGVV5_227_T01	VIT_07s0005g02350	5.47	5.48	5.31	5.29	5.31	5.33	5.52	5.71	5.85	5.14	4.61	5.38
CHR6_JGVV4_217_T01	VIT_06s0004g06170	10.62	10.07	10.6	10.08	10.11	9.83	10.03	10.43	10.42	9.82	9.89	10.16
CHR18_JGVV72_104_T01	VIT_18s0072g00130	10.46	10.45	10.38	10.45	10.04	9.98	10.44	10.27	10.6	9.6	10.2	10.07
CHR4_GSVIVT00019080001_T01	VIT_04s0023g00660	4.68	4.48	4.9	4.22	4.28	4.07	4.86	4.79	4.63	4.34	4.65	4.52
CHR12_JGVV34_10_T01	VIT_12s0034g02510	11.7	11.23	11.81	11.22	11.38	11.31	11.45	11.22	11.62	10.75	10.99	11.12
CHRUN_JGVV218_17_T01	VIT_00s0218g00170	12.33	12.28	12.51	12.01	11.78	12.41	12.22	12.41	12.63	11.86	11.79	12.27
CHR10_JGVV3_193_T01	VIT_10s0003g02130	11.65	10.9	11.71	11.1	10.99	10.83	11.56	11.12	11.43	10.99	11.13	11.07
CHRUN_JGVV854_2_T01	VIT_00s0854g00020	11.64	11.43	10.98	11.26	10.77	10.57	11.35	10.96	11.31	10.98	10.89	10.95
CHR12_JGVV28_243_T01	VIT_12s0028g01430	5.9	5.55	6.2	5.41	5.61	5.53	5.81	6	6.34	5.66	5.74	5.6
CHR10_JGVV71_93_T01	VIT_10s0071g00020	5.15	4.5	5.1	4.43	4.65	4.29	4.76	4.67	4.99	4.87	4.44	4.25
CHR3_JGVV17_1_T01	VIT_03s0017g00020	4.82	4.47	4.94	4.21	4.25	4.16	4.8	4.39	4.16	4.46	4.08	4.19
CHR14_JGVV219_27_T01	VIT_14s0219g00270	5.61	5.35	5.95	5.24	5	4.96	5.73	5.61	5.28	5.59	5.58	4.94
CHRUN_JGVV218_15_T01	VIT_00s0218g00150	12.6	12.36	12.58	12.23	12.01	12.31	12.45	12.56	12.53	12.13	11.88	12.3
CHR14_JGVV108_133_T01	VIT_14s0108g01440	12.54	12.02	12.58	11.87	11.88	11.78	12.26	11.87	12.16	11.61	11.95	12.12
CHR12_JGVV28_259_T01	VIT_12s0028g01270	5.88	5.6	5.73	4.8	5.08	5.59	5.56	5.21	5.92	5.43	5.44	5.35
CHR12_JGVV28_259_T01	VIT_12s0028g01270_2	5.88	5.6	5.73	4.8	5.08	5.59	5.56	5.21	5.92	5.43	5.44	5.35
CHR13_JGVV73_27_T01	VIT_13s0073g00430	10.97	10.49	10.66	10.74	10.46	10.07	10.78	10.38	10.95	10.04	10.34	10.37
CHR16_JGVV50_131_T01	VIT_16s0050g01310	6.21	6.48	6.64	5.79	6.22	6.3	6.52	6.3	6.73	6.34	6.2	5.82
CHR7_JGVV31_55_T01	VIT_07s0031g00620	11.45	10.97	11.4	10.94	10.91	10.92	11	10.87	11.23	10.4	10.7	10.84
CHR11_PDVV16_138_T01	VIT_11s0016g01430	10.96	10.34	10.92	10.67	10.3	10.19	10.73	10.26	10.79	10	10.32	10.31
CHR18_JGVV1_349_T01	VIT_18s0001g06300	6.23	5.71	5.74	5.6	5.48	5.41	6.1	5.8	5.98	5.6	5.88	5.39
CHR1_JGVV10_272_T01	VIT_01s0010g03630	11.12	10.92	11.71	10.99	10.56	11.04	11.33	11.15	11.45	10.56	11.19	11.14
CHRUN_JGVV239_4_T01	VIT_00s0239g00070	6.45	6.75	7.23	6.59	6.12	6.13	6.66	6.92	6.83	6.57	6.49	6.74
CHR13_JGVV67_36_T01	VIT_13s0067g03290	12.69	12.41	12.74	12.4	12.29	12.21	12.81	12.42	12.66	12.02	12.32	12.3
CHR17_JGVV0_107_T01	VIT_17s0000g09170	9.96	10.04	10.19	9.91	9.55	9.5	9.56	9.65	9.66	9.23	9.49	9.19
CHR15_JGVV45_36_T01	VIT_15s0045g00470	6.4	6.48	6.3	5.75	6.33	6.33	6.73	5.96	6.83	6.19	5.92	5.99
CHR2_JGVV25_466_T01	VIT_02s0025g05130	13.03	12.93	12.73	12.93	12.4	12.48	13.17	12.56	13.13	12.42	12.6	12.53
CHR17_JGVV0_234_T01	VIT_17s0000g07750	8.46	8.01	8.14	7.98	7.97	7.43	8.27	7.91	8.13	7.38	7.92	8.06
CHR16_JGVV115_23_T01	VIT_16s0115g00340	10.22	9.93	10.02	10.01	9.84	9.75	10.65	10.1	10.14	9.47	9.97	9.85
CHR5_JGVV20_478_T01	VIT_05s0020g05060	12.59	12.46	12.76	12.05	12.25	12.88	12.6	12.8	13.08	12.31	12.14	12.49
CHR2_JGVV12_36_T01	VIT_02s0012g02690	9.62	9.38	9.49	9.36	9.03	9.1	9.27	8.87	9.39	8.61	8.74	9.01
CHR2_GSVIVT00012958001_T01	VIT_02s0012g03200	12.74	12.51	12.27	12.24	11.97	12.18	12.57	12.2	12.76	12.04	12.3	12.15
CHR16_JGVV39_59_T01	VIT_16s0039g01060	11.53	11.13	11.1	11.09	10.45	10.88	11.42	11.11	11.64	10.87	11.26	11.22
CHR1_JGVV137_28_T01	VIT_01s0137g00550	12.52	12.43	12.39	12.3	11.94	11.85	12.35	11.99	12.82	12.12	12.03	12.1
CHR1_JGVV11_606_T01	VIT_01s0011g00280	9.59	9.22	9.62	9.33	8.83	8.88	9.4	8.86	9.55	8.97	8.94	9.13
CHR6_JGVV4_704_T01	VIT_06s0004g00800	11.14	11.02	11.39	10.81	10.65	10.66	11.41	11.17	11.34	10.73	11.3	11.16
CHR4_JGVV43_63_T01	VIT_04s0043g00930	5.05	4.9	5.34	4.73	4.4	4.78	4.75	4.83	5.41	4.87	4.63	4.72
CHR8_JGVV7_720_T01	VIT_08s0007g01390	4.96	4.73	5.38	4.55	4.31	4.47	4.83	4.52	5.17	4.65	4.66	4.8
CHR12_PDVV34_92_T01	VIT_12s0034g01340	13.16	13.22	12.95	13.08	12.8	12.8	12.57	13.03	13.3	12.49	12.3	12.61
CHR17_JGVV0_186_T01	VIT_17s0000g08320	11.33	11.1	10.93	11.13	10.41	10.77	10.85	10.6	10.97	10.32	10.46	10.55
CHR2_JGVV12_84_T01	VIT_02s0012g02050	12.94	12.72	12.63	12.59	12.51	12.27	12.83	12.66	12.75	12.43	12.11	12.5
CHR6_JGVV4_558_T01	VIT_06s0004g02430	14.02	13.76	13.44	13.8	13.11	13.13	13.77	13.32	13.89	13.41	13.3	13.33
CHR12_JGVV28_77_T01	VIT_12s0028g03200	12.69	12.09	12.49	12.28	12.2	12.05	12.14	12.05	12.61	11.75	11.69	11.98
CHR9_JGVV2_246_T01	VIT_09s0002g02700	9.15	9.27	9.23	8.95	8.56	9.23	9.09	8.87	8.88	8.33	8.63	8.67
CHR15_JGVV48_192_T01	VIT_15s0048g00970	9.51	9.35	9.54	9.36	8.7	8.94	9.5	9.6	9.8	9.27	9.48	9.43
CHR7_JGVV141_12_T01	VIT_07s0141g00220	13.09	12.61	13.05	12.77	12.32	12.68	13.21	12.59	13.22	12.46	12.68	12.75
CHR8_JGVV7_770_T01	VIT_08s0007g00850	6.7	6.37	6.36	6.31	6.01	6.13	6.92	6.29	6.35	5.93	6.4	6.1
CHR11_JGVV52_130_T01	VIT_11s0052g00420	5.02	5.42	4.87	4.92	4.75	4.5	4.98	5.09	5.28	4.59	4.87	4.93
CHR7_PDVV95_42_T01	VIT_07s0095g00560	9.88	9.63	9.69	9.61	9.27	9.54	9.73	9.95	10.29	9.23	9.59	9.84
CHR7_JGVV5_455_T01	VIT_07s0005g04890	13.29	13.2	13.4	12.87	13.09	13.15	13.25	13.17	13.47	12.85	12.56	13.17
CHR9_JGVV54_100_T01	VIT_09s0054g00710	11.89	11.54	12.1	11.58	11.24	11.48	11.58	11.47	11.9	11.48	11.23	11.38
CHR2_JGVV12_165_T01	VIT_02s0012g01090	11.53	11.14	11.16	11.17	10.54	10.83	11.09	10.83	11.09	10.61	10.71	10.89
CHR9_JGVV2_517_T01	VIT_09s0002g05730	13.03	12.57	13.01	12.67	12.57	12.63	13.2	12.73	13.28	12.57	12.58	12.71
CHR4_JGVV23_245_T01	VIT_04s0023g01220	9.92	9.66	9.72	9.67	9.13	9.22	9.49	9.45	9.89	9.29	9.3	9.43
CHR16_JGVV50_224_T01	VIT_16s0050g00280	13.19	12.88	13.31	12.66	12.52	12.74	12.98	12.83	13.35	12.68	12.86	12.99
CHR14_JGVV68_162_T01	VIT_14s0068g01690	13.98	13.84	13.75	13.8	13.36	13.43	14.04	13.76	13.84	13.5	13.55	13.49
CHR14_JGVV68_153_T01	VIT_14s0068g01600	5.32	5.68	5.85	5.23	5.08	4.84	5.56	5.5	5.25	5.43	5.15	5.38
CHR1_JGVV137_27_T01	VIT_01s0137g00560	14.13	13.96	13.78	13.92	13.59	13.53	14.2	13.62	14.01	13.63	13.44	13.55
CHRUN_JGVV1916_1_T01	VIT_00s1916g00010	15.09	15.08	14.92	14.93	14.78	14.77	15.04	14.53	15.11	14.51	14.2	14.54
CHR12_JGVV55_73_T01	VIT_12s0055g00940	6.35	5.95	5.92	5.59	5.65	5.73	5.92	5.78	5.72	5.5	5.88	5.25
CHR19_JGVV85_65_T01	VIT_19s0085g00510	12.49	12.47	11.93	12.32	11.58	11.75	12.31	12.07	12.33	11.91	12.02	12
CHRUN_JGVV327_3_T01	VIT_00s0327g00030	7.94	7.92	8.31	8.14	7.82	7.67	7.72	8.28	8.2	7.73	7.34	7.66
CHR4_JGVV8_363_T01	VIT_04s0008g03850	12.06	11.57	11.86	11.16	11.4	11.69	11.68	11.78	11.45	11.37	11.25	11.52
CHR13_JGVV19_227_T01	VIT_13s0019g02920	6.63	6.82	6.31	6.48	5.9	6.48	6.68	6.88	6.26	6.17	6.35	6.19
CHR8_JGVV7_739_T01	VIT_08s0007g01190	6.99	7.55	7.22	7.27	6.62	6.78	7.16	7.35	7.34	7.1	7.14	6.69
CHRUN_JGVV1350_1_T01	VIT_00s1350g00020	5.47	5.51	4.93	5.13	5.09	5.02	5.39	5.02	5.75	4.87	4.9	5.06
CHR5_GSVIVT00017990001_T01	VIT_05s0020g03580	4.78	4.5	4.81	4.43	4.31	4.3	4.74	4.87	4.61	4.61	4.33	4.33
CHR5_JGVV20_143_T01	VIT_05s0020g01560	9.66	9.21	9.46	9.45	8.86	8.8	9.22	9.06	9.02	8.98	8.72	8.82
CHRUN_JGVV1566_1_T01	VIT_00s1566g00010	12.52	12.45	12.12	12.24	11.79	12.07	12.43	12.47	12.61	12.17	11.98	12.36
CHR15_JGVV46_197_T01	VIT_15s0046g01550	11.93	11.67	12.17	11.68	11.62	11.76	12.09	11.72	11.71	11.44	11.31	11.5
CHR15_JGVV24_59_T01	VIT_15s0024g01070	4.89	5.35	5.55	4.68	4.61	5.09	4.91	4.89	4.92	4.81	4.67	4.68
CHR4_JGVV8_341_T01	VIT_04s0008g03630	10	9.45	10.16	9.49	9.15	9.46	9.74	9.55	9.76	9.49	9.35	9.75
CHR17_JGVV0_817_T01	VIT_17s0000g01220	6.84	6.32	6.78	6.06	6.47	5.82	6.49	6.14	6.6	6.26	6.32	6.28
CHR5_JGVV51_27_T01	VIT_05s0051g00330	13.76	13.45	13.79	13.46	13.11	13.26	13.73	13.54	13.99	13.4	13.55	13.53
CHR8_JGVV7_262_T01	VIT_08s0007g06260	12.79	12.7	12.76	12.76	12.1	12.05	12.58	12.54	12.69	12.32	12.4	12.48
CHR1_JGVV150_4_T01	VIT_01s0150g00040	13.08	12.7	13.12	12.57	12.47	12.73	13.06	12.79	13.36	12.47	12.84	13.08
CHR1_JGVV11_528_T01	VIT_01s0011g01130	13.13	12.91	12.58	12.87	12.37	12.27	12.63	12.64	12.93	12.35	12.67	12.35
CHR3_JGVV17_20_T01	VIT_03s0017g00390	5.4	5.66	5.21	5.17	4.83	5.53	5.47	5.64	5.33	5	5.34	4.9
CHR15_JGVV48_21_T01	VIT_15s0048g02770	13.13	12.68	13.32	12.53	12.71	12.79	12.89	12.84	13.02	12.49	12.67	12.75
CHR15_JGVV21_156_T01	VIT_15s0021g01050	9.01	8.55	8.54	8.5	8.18	8.52	8.28	8.46	8.81	8.28	7.98	8.26
CHR10_GSVIVT00021592001_T01	VIT_10s0003g04440	12.01	11.83	11.55	11.71	11.25	11.34	11.4	11.31	11.8	11.05	11.27	11.35
CHR11_GSVIVT00015130001_T01	VIT_11s0016g01580	10.3	10.39	10.15	10.25	9.55	10.09	10.23	10.05	10.65	9.9	9.92	10.13
CHR16_JGVV98_22_T01	VIT_16s0098g01730	5.13	5.03	5.17	4.62	4.68	5.03	5.16	4.72	5.29	4.57	5.15	4.52
CHR10_JGVV3_81_T01	VIT_10s0003g00890	12.73	12.7	12.76	12.43	12.57	12.57	12.67	12.52	12.68	12.16	12.01	12.4
CHR6_JGVV4_737_T01	VIT_06s0004g00430	12.75	12.45	12.57	12.56	12.14	12.25	12.88	12.38	12.65	12.35	12.11	12.36
CHR14_JGVV108_118_T01	VIT_14s0108g01290	10.86	10.47	10.81	10.54	10.04	10.33	10.66	10.34	10.8	10.22	10.43	10.48
CHR3_JGVV88_73_T01	VIT_03s0088g00410	13.09	12.87	12.87	12.8	12.53	12.45	12.84	12.65	12.98	12.46	12.56	12.6
CHR9_JGVV2_218_T01	VIT_09s0002g02420	13.2	13.18	13.37	13.01	12.47	12.9	12.87	13.09	13.07	12.94	12.83	12.73
CHR3_JGVV167_13_T01	VIT_03s0167g00180	5.36	5.47	5.99	5.28	5.22	5.23	5.33	5.34	5.66	5.04	5.39	5.1
CHR1_JGVV11_370_T01	VIT_01s0011g02860	11.51	11.09	11.33	11.18	10.73	10.75	11.42	11.01	10.98	10.88	11.02	10.9
CHR4_JGVV44_128_T01	VIT_04s0044g00540	12.02	11.77	11.78	11.86	11.32	11.36	12.01	11.42	11.86	11.29	11.58	11.58
CHR3_JGVV38_271_T01	VIT_03s0038g01950	15.4	15.2	14.97	15.32	14.89	14.69	15.24	14.93	15.43	14.65	14.89	14.87
CHR4_JGVV23_119_T01	VIT_04s0023g02640	12.06	11.68	11.86	11.77	11.36	11.53	11.99	11.62	12.18	11.41	11.74	11.72
CHR9_JGVV2_553_T01	VIT_09s0002g06130	11.39	11.19	11.37	11.22	10.69	10.87	11.63	11.19	11.62	11.08	11.37	11.31
CHR16_JGVV50_183_T01	VIT_16s0050g00750	10.54	10.3	10.73	10.49	9.98	10.22	10.41	10.68	10.26	10.09	10.19	10.1
CHR15_JGVV48_173_T01	VIT_15s0048g01170	5.14	5.6	5.54	5.34	4.89	4.76	5.46	5.28	5.4	5.17	5.14	5.28
CHR3_JGVV63_215_T01	VIT_03s0063g02310	13.95	13.91	13.77	13.83	13.5	13.39	14.11	13.59	13.43	13.55	13.31	13.34
CHR9_JGVV18_62_T01	VIT_09s0018g00950	5.13	5.01	4.91	4.27	4.84	4.57	4.76	4.55	4.87	4.61	4.66	4.45
CHRUN_JGVV2478_2_T01	VIT_00s2478g00020	12.64	12.73	12.52	12.6	12.21	12.06	12.82	12.46	12.59	12.49	12.25	12.32
CHR10_JGVV116_116_T01	VIT_10s0116g01870	7.24	7.48	7.91	7.13	7.13	7.22	7.49	7.54	7.18	7.11	7.17	7.27
CHR6_JGVV4_629_T01	VIT_06s0004g01640	14.76	14.4	14.73	14.47	14.09	14.34	14.73	14.31	14.97	14.16	14.5	14.53
CHR8_JGVV40_74_T01	VIT_08s0040g02600	11	10.99	11.34	10.69	10.68	10.83	10.73	10.96	10.91	10.47	10.74	10.72
CHR18_JGVV1_46_T01	VIT_18s0001g00690	13.7	13.2	13.28	13.17	12.94	12.91	13.64	13.23	13.51	13.08	13.27	13.39
CHR16_JGVV50_153_T01	VIT_16s0050g01070	10.68	10.65	10.8	10.72	10.19	10.34	10.59	10.41	10.31	10.19	10.21	9.99
CHR8_JGVV217_1_T01	VIT_08s0217g00010	12.27	12.11	12.29	12.2	11.81	11.67	12.55	12.22	12.28	11.97	12.28	12.01
CHR2_JGVV33_97_T01	VIT_02s0033g01400	14.64	14.31	14.68	14.2	14.09	14.26	14.76	14.5	14.77	14.26	14.58	14.49
CHR18_RANDOM_JGVV82_71_T01	VIT_18s0001g05210	4.72	4.87	5.12	4.57	4.63	4.41	5.13	4.95	4.64	4.65	4.77	4.62
CHR3_JGVV88_68_T01	VIT_03s0088g00500	12.87	12.94	12.92	12.8	12.35	12.63	12.77	12.95	12.92	12.43	12.69	12.7
CHR8_JGVV56_24_T01	VIT_08s0056g00260	11.76	11.82	11.82	11.63	11.18	11.44	11.81	11.98	11.62	11.54	11.65	11.6
CHR6_JGVV4_723_T01	VIT_06s0004g00600	13.24	13.27	13.41	13.27	12.9	12.94	13.31	13.06	13.44	12.83	12.97	13.06
CHR11_JGVV149_29_T01	VIT_11s0149g00310	5.19	5.53	5.31	5.13	5.06	5.33	5.36	5.74	5.72	5.15	5.36	5.06
CHRUN_JGVV131_24_T01	VIT_00s0131g00310	5.17	4.7	4.7	4.26	4.47	4.54	4.43	4.8	4.51	4.61	4.25	4.42
CHR3_GSVIVT00015861001_T01	VIT_03s0017g02020	7.32	7.02	7.31	6.98	6.78	6.8	7.04	6.83	7.06	7.09	6.78	6.39
CHR11_JGVV149_14_T01	VIT_11s0149g00140	8.2	7.93	8.23	7.93	7.84	7.47	7.97	7.79	7.99	7.69	7.54	7.88
CHR9_JGVV2_571_T01	VIT_09s0002g06380	12.63	12.16	12.61	12.07	12	12.11	12.43	12.37	12.59	11.93	12.58	12.34
CHR11_JGVV118_49_T01	VIT_11s0118g00560	13.98	13.91	14.21	13.95	13.53	13.92	14.21	13.88	14.11	13.86	13.54	13.76
CHR11_JGVV16_107_T01	VIT_11s0016g01280	9.67	9.35	9.49	9.45	9.27	9.34	9.79	9.34	9.75	8.94	9.2	9.46
CHR8_JGVV40_280_T01	VIT_08s0040g00390	13.68	13.55	13.6	13.27	13.37	13.11	13.08	13.53	13.38	12.93	12.97	13.44
CHR1_JGVV11_597_T01	VIT_01s0011g00400	11.64	11.31	11.32	11.41	10.97	11.08	11.72	11.34	11.59	11.09	11.47	11.19
CHRUN_JGVV225_16_T01	VIT_00s0225g00160	5.09	5.12	5.56	4.93	4.63	4.85	5.12	4.94	5.22	5.2	4.81	4.92
CHR1_JGVV11_436_T01	VIT_01s0011g02100	11.79	11.57	11.58	11.53	11.36	11.18	11.51	11.48	11.64	11.05	11.4	11.34
CHR9_PDVV18_82_T01	VIT_09s0018g00890	11.03	11.32	10.66	10.93	10.7	10.85	10.96	11.1	11	10.81	10.62	10.47
CHR11_JGVV16_252_T01	VIT_11s0016g02880	10.09	9.96	9.99	10.17	9.66	9.71	10.42	9.93	10.12	10.03	9.73	9.53
CHR17_JGVV0_679_T01	VIT_17s0000g02770	10.1	9.77	9.84	9.86	9.49	9.39	9.86	9.65	9.88	9.48	9.59	9.61
CHR16_JGVV39_52_T01	VIT_16s0039g00920	11.13	11.13	11.17	10.93	10.69	10.91	11.3	11.07	11.36	11.03	10.96	10.97
CHR14_JGVV108_99_T01	VIT_14s0108g01070	12.57	12.58	12.36	12.31	11.88	12.34	12.47	12.37	12.74	12.28	12.13	12.48
CHR5_JGVV49_127_T01	VIT_05s0049g01430	11.75	11.77	12.15	11.68	11.34	11.55	12.14	11.62	11.79	11.51	11.79	11.68
CHR7_JGVV5_47_T01	VIT_07s0005g00490	15.3	14.9	14.91	14.93	14.8	14.71	14.91	14.97	15.24	14.95	14.47	14.71
CHRUN_JGVV391_2_T01	VIT_00s0391g00020	12.53	12.33	12.26	12.23	11.91	12.01	12.3	12.19	12.25	11.9	11.9	12.26
CHRUN_JGVV409_1_T01	VIT_00s0409g00010	5.6	5.66	6.06	5.55	5.72	5.47	5.93	5.63	5.61	5.32	5.61	5.17
CHR12_JGVV55_36_T01	VIT_12s0055g00460	12.66	12.7	12.49	12.74	12.3	12.22	12.71	12.36	12.57	12.22	12.33	12.04
CHR14_JGVV6_21_T01	VIT_14s0006g00350	14.66	14.46	14.69	14.43	14.33	14.37	15.08	14.62	14.9	14.66	14.5	14.48
CHRUN_JGVV340_5_T01	VIT_00s0340g00050	13.34	13.07	13.72	13.09	12.88	13.16	13.1	13.42	13.24	13.01	13.05	13.06
CHR13_JGVV19_14_T01	VIT_13s0019g05210	13.85	13.46	13.68	13.5	13.1	13.25	13.65	13.42	13.75	13.34	13.51	13.47
CHR5_JGVV124_21_T01	VIT_05s0124g00240	8.8	8.71	9.26	8.68	8.58	8.68	8.82	8.7	8.63	8.25	8.67	8.43
CHR13_JGVV73_16_T01	VIT_13s0073g00550	10.65	10.48	10.18	10.54	10.23	9.95	10.56	10.21	10.56	10.11	10.09	10.09
CHR9_JGVV2_784_T01	VIT_09s0002g08980	11.86	11.56	11.82	11.57	11.4	11.32	11.76	11.44	11.86	11.52	11.2	11.66
CHR6_JGVV9_229_T01	VIT_06s0009g01080	13.42	13.2	13.57	13.13	13.01	12.98	13.57	13.14	13.52	13.14	13.34	13.19
CHR17_JGVV0_739_T01	VIT_17s0000g02070	11.91	11.65	11.82	11.44	11.3	11.59	11.72	11.43	11.83	11.31	11.44	11.66
CHR7_JGVV104_108_T01	VIT_07s0104g00670	13.64	13.48	13.59	13.46	13.45	13.41	13.84	13.34	13.68	13.06	13.33	13.25
CHR3_JGVV38_146_T01	VIT_03s0038g03240	13.3	12.99	12.91	12.87	12.63	12.73	13.15	12.86	13.22	12.84	12.89	12.87
CHR18_JGVV166_10_T01	VIT_18s0166g00130	13.03	12.84	12.62	12.76	12.38	12.36	12.66	12.49	12.73	12.33	12.44	12.5
CHR14_JGVV219_29_T01	VIT_14s0219g00290	13.2	12.74	12.9	12.78	12.59	12.46	12.81	12.63	12.89	12.44	12.58	12.73
CHR16_JGVV39_126_T01	VIT_16s0039g01900	14.63	14.64	14.64	14.5	14.09	14.72	14.56	14.71	14.75	14.32	14.17	14.55
CHR14_JGVV68_78_T01	VIT_14s0068g00830	13.74	13.51	13.78	13.49	13.46	13.58	13.69	13.42	13.8	13.14	13.24	13.45
CHR15_JGVV48_202_T01	VIT_15s0048g00870	13.77	13.75	13.56	13.59	13.13	13.18	13.4	13.42	13.69	13.4	13.19	13.52
CHR16_JGVV98_153_T01	VIT_16s0098g00370	14.71	14.4	14.81	14.39	14.45	14.63	14.81	14.42	14.79	14.05	14.43	14.42
CHR14_JGVV128_26_T01	VIT_14s0128g00260	10.98	10.77	10.94	10.81	10.46	10.4	10.86	10.64	10.72	10.48	10.65	10.54
CHR12_JGVV57_57_T01	VIT_12s0057g00650	11.01	10.63	10.86	10.78	10.44	10.56	10.89	10.57	10.58	10.3	10.46	10.44
CHR15_JGVV48_163_T01	VIT_15s0048g01270	11.13	10.83	11.19	10.92	10.71	10.65	11.13	10.82	11.3	10.91	11.06	10.59
CHR16_JGVV98_66_T01	VIT_16s0098g01280	10.06	9.91	9.6	9.96	9.6	9.67	10.06	9.99	10	9.5	9.54	9.79
CHR7_JGVV5_530_T01	VIT_07s0005g05960	5.26	4.98	5.29	4.73	4.65	5	5.06	5.16	5	4.84	5.1	4.87
CHR18_JGVV1_1092_T01	VIT_18s0001g14550	13.8	13.67	13.56	13.57	13.06	13.29	13.72	13.4	13.62	13.35	13.42	13.53
CHR6_JGVV9_219_T01	VIT_06s0009g01190	13.83	13.55	13.61	13.56	13.16	13.15	13.42	13.24	13.59	13.25	13.16	13.41
CHR13_JGVV19_73_T01	VIT_13s0019g04530	12.82	12.6	12.77	12.79	12.45	12.58	12.57	12.87	12.86	12.27	12.32	12.53
CHR7_JGVV5_358_T01	VIT_07s0005g03800	12.06	11.96	12.22	11.9	11.44	11.79	11.86	11.83	11.97	11.87	11.47	11.89
CHR15_JGVV24_41_T01	VIT_15s0024g01410	9.73	9.76	9.98	9.62	9.51	9.6	10.01	9.73	9.82	9.84	9.58	9.35
CHR5_JGVV20_8_T01	VIT_05s0020g00100	14.11	14.36	14.07	14.13	13.92	14.14	14.3	14.05	14.37	13.98	13.69	13.87
CHR18_JGVV1_25_T01	VIT_18s0001g00380	12.42	12.13	12.35	12.19	11.95	11.99	12.15	11.97	12.4	11.63	11.97	12.16
CHR14_JGVV6_28_T01	VIT_14s0006g00430	13.66	13.34	13.14	13.33	12.93	12.97	13.36	13.14	13.53	13.24	12.98	13.19
CHR9_JGVV2_609_T01	VIT_09s0002g06810	14.83	14.39	14.59	14.52	14.46	14.47	14.62	14.41	14.97	14.18	14.25	14.41
CHR19_JGVV135_12_T01	VIT_19s0135g00140	5.31	5.1	5.36	4.84	5.02	5.03	5.37	5.04	5.18	4.87	4.97	5.11
CHR10_RANDOM_JGVV635_2_T01	VIT_10s0116g00430	12.72	12.74	12.81	12.56	12.36	12.53	12.73	12.82	12.58	12.48	12.46	12.49
CHR3_JGVV38_223_T01	VIT_03s0038g02430	13.74	13.38	13.48	13.34	13.12	13.22	13.65	13.42	13.56	13.3	13.36	13.37
CHR1_JGVV11_433_T01	VIT_01s0011g02130	13.01	12.98	13.1	13.12	12.64	12.75	13.06	12.93	13.08	12.86	12.45	12.83
CHR4_JGVV8_389_T01	VIT_04s0008g04170	9.76	9.45	9.42	9.41	9.31	9.05	9.53	9.42	9.65	9.23	9.41	9.31
CHR1_JGVV11_79_T01	VIT_01s0011g05860	13.1	13.02	12.92	12.94	12.58	12.86	13.29	12.98	13.08	12.62	12.92	12.97
CHR7_RANDOM_JGVV546_3_T01	VIT_07s0151g00440	7.15	7.41	7.17	7.18	6.91	6.9	7.24	6.88	7.05	6.56	6.85	7
CHR1_JGVV137_31_T01	VIT_01s0137g00520	13.42	13.43	13.27	13.28	13.07	13.02	13.26	13.03	13.5	13.11	12.98	12.96
CHR9_JGVV2_321_T01	VIT_09s0002g03530	12.72	12.63	12.41	12.52	12.27	12.34	12.6	12.31	12.55	12.35	12.06	12.2
CHR10_JGVV42_32_T01	VIT_10s0042g00420	11.46	11.16	11.48	11.15	11.15	10.98	11.16	11.12	11.33	10.9	11.08	10.97
CHR19_JGVV15_115_T01	VIT_19s0015g01220	13.42	13.43	13.62	13.15	13.29	13.31	13.64	13.38	13.29	13.11	13.13	13.31
CHR18_JGVV1_15_T01	VIT_18s0001g00190	14.91	14.93	14.77	14.74	14.52	14.41	14.52	14.8	14.8	14.41	14.52	14.65
CHR17_JGVV0_281_T01	VIT_17s0000g07200	10.48	10.4	10.51	10.13	10.39	10.53	10.79	10.39	10.78	10.29	10.18	10.36
CHRUN_PDVV800_2_T01	VIT_00s0800g00020	13.36	13.39	13.14	13.29	13.01	12.98	13.28	12.97	13.33	13.01	12.9	12.82
CHR2_JGVV33_81_T01	VIT_02s0033g01160	14.52	14.37	14.37	14.25	14.22	14.33	14.29	14.38	14.53	14.24	13.78	14.18
CHR18_RANDOM_JGVV126_47_T01	VIT_18s0001g02600	12.22	11.99	11.95	11.97	11.45	11.59	11.89	11.67	11.79	11.62	11.73	11.69
CHR16_JGVV39_57_T01	VIT_16s0039g01020	12.55	12.58	12.66	12.45	12.18	12.34	12.87	12.28	12.43	12.44	12.26	12.25
CHR7_JGVV31_184_T01	VIT_07s0031g02040	11.63	11.66	11.49	11.71	11.26	11.5	11.84	11.51	11.52	11.24	11.21	11.28
CHR19_JGVV85_7_T01	VIT_19s0085g01170	10.33	10.19	10.65	10.17	10.14	10.08	10.25	10.41	10.51	10.07	10.06	10.38
CHR6_JGVV4_605_T01	VIT_06s0004g01880	12.43	12.26	12.32	12.24	12.03	12.04	11.96	12.01	12.19	11.77	11.85	11.81
CHR7_JGVV31_68_T01	VIT_07s0031g00750	8.1	8.08	8.22	8.08	7.68	7.86	7.77	8.13	8.29	7.82	7.81	7.91
CHR7_JGVV5_428_T01	VIT_07s0005g04580	9.88	10.14	10.35	10.02	10.02	9.86	10.15	10.08	9.82	9.62	9.72	9.77
CHR14_JGVV108_126_T01	VIT_14s0108g01370	13.82	13.52	13.46	13.71	13.22	13.34	13.67	13.51	13.76	13.22	13.45	13.39
CHR7_JGVV31_245_T01	VIT_07s0031g02690	11.34	11.33	11.43	11.21	11.03	10.95	11.53	11.37	11.53	11.2	11.42	11.31
CHR13_JGVV64_92_T01	VIT_13s0064g00860	12.83	12.92	12.99	12.64	12.46	12.84	12.99	12.86	12.68	12.69	12.63	12.62
CHR9_JGVV2_252_T01	VIT_09s0002g02760	4.73	4.9	4.49	4.68	4.58	4.55	4.79	4.9	4.73	4.64	4.32	4.38
CHR15_JGVV21_95_T01	VIT_15s0021g01740	12.53	12.38	12.38	12.49	12.11	12.24	12.59	12.25	12.32	12.26	11.99	11.97
CHR12_JGVV35_59_T01	VIT_12s0035g01700	13.2	13.08	12.81	13.08	12.66	12.66	13.27	12.96	12.96	12.78	12.9	12.81
CHR13_JGVV67_35_T01	VIT_13s0067g03300	13.01	13.02	12.87	12.81	12.79	12.76	12.85	12.7	12.98	12.46	12.64	12.59
CHR14_JGVV66_100_T01	VIT_14s0066g01110	13.63	13.32	13.84	13.2	13.46	13.42	13.43	13.43	13.52	13.11	13.21	13.39
CHR17_JGVV0_597_T01	VIT_17s0000g03690	15.28	15.08	15.08	15.05	15.08	14.81	14.87	15.1	15.06	14.62	14.68	14.85
CHR14_JGVV128_70_T01	VIT_14s0128g00750	13.21	13.09	13.23	12.99	12.71	12.98	13.35	13.25	13.32	12.93	13.21	13.25
CHR7_JGVV104_71_T01	VIT_07s0104g01080	15.1	14.89	15.07	14.76	14.68	14.92	15.22	14.85	15.06	14.89	14.82	14.75
CHR13_JGVV19_100_T01	VIT_13s0019g04260	12.09	12.05	11.94	11.67	11.94	11.7	11.73	11.8	11.85	11.55	11.53	11.7
CHR13_RANDOM_JGVV123_37_T01	VIT_13s0019g00220	12.34	12.44	12.25	12.31	11.94	12	12.4	12.08	12.33	12.02	12.06	12.17
CHRUN_JGVV259_12_T01	VIT_00s0259g00150	13.41	13.26	13.49	13.2	13.18	13.24	13.42	13.26	13.52	13.13	13.04	13.24
CHR3_JGVV91_38_T01	VIT_03s0091g00850	12.1	11.84	12	11.91	11.7	11.63	11.85	11.77	11.93	11.51	11.64	11.77
CHRUN_JGVV287_4_T01	VIT_00s0287g00040	13.7	13.62	13.77	13.55	13.24	13.49	13.85	13.42	13.67	13.44	13.45	13.53
CHR9_JGVV2_158_T01	VIT_09s0002g01810	13.39	13.17	13.25	13.31	13.06	12.99	13.46	13.07	13.45	13.06	13.01	13.04
CHR5_JGVV77_158_T01	VIT_05s0077g01880	13.53	13.27	13.48	13.32	13.14	13.12	13.33	13.07	13.35	13.07	12.95	13.11
CHR18_JGVV1_895_T01	VIT_18s0001g12450	11.22	10.96	11.09	11.05	10.65	10.72	11.25	11.12	11.11	11.03	10.88	11.1
CHR7_RANDOM_JGVV209_14_T01	VIT_07s0141g00620	12.35	12.39	12.15	12.23	11.86	12.18	12.08	12.29	12.08	11.82	11.86	12.08
CHRUN_GSVIVT00003782001_T01	VIT_00s0208g00060	6.09	5.74	5.9	5.56	5.6	5.92	5.85	6.04	6.02	5.82	5.85	5.58
CHR16_JGVV50_180_T01	VIT_16s0050g00780	11.09	10.9	11.18	11.01	10.65	10.68	11.11	11	10.88	10.75	10.9	10.86
CHR11_JGVV52_132_T01	VIT_11s0052g00400	14.91	14.85	14.9	14.75	14.71	14.83	14.76	14.87	14.88	14.32	14.64	14.61
CHR13_JGVV67_30_T01	VIT_13s0067g03360	13.05	12.83	13.07	12.92	12.78	12.67	13.24	12.88	13.17	12.68	13.04	12.86
CHR17_JGVV0_651_T01	VIT_17s0000g03110	11.9	11.6	11.74	11.75	11.37	11.34	11.61	11.44	11.61	11.34	11.47	11.36
CHR6_JGVV4_176_T01	VIT_06s0004g06640	14.71	14.51	14.54	14.53	14.24	14.24	14.73	14.5	14.75	14.37	14.58	14.52
CHRUN_JGVV250_4_T01	VIT_00s0250g00040	11.73	11.61	11.63	11.59	11.29	11.48	11.69	11.35	11.65	11.14	11.5	11.41
CHR12_JGVV28_185_T01	VIT_12s0028g02080	4.5	4.71	4.88	4.61	4.31	4.54	4.74	4.73	4.74	4.73	4.53	4.34
CHR7_JGVV31_228_T01	VIT_07s0031g02510	10.87	10.59	10.94	10.64	10.5	10.56	10.62	10.69	10.6	10.24	10.57	10.57
CHR4_JGVV8_459_T01	VIT_04s0008g04950	11.34	11.1	11.19	10.99	10.98	11.02	11.37	11.06	11.07	10.84	11.05	11.03
CHR1_JGVV137_40_T01	VIT_01s0137g00430	15.69	15.43	15.41	15.43	15.31	15.24	15.51	15.39	15.61	15.41	15.29	15.16
CHR8_JGVV7_532_T01	VIT_08s0007g03390	13.49	13.55	13.29	13.49	13.11	13.29	13.48	13.55	13.56	13.33	13.15	13.36
CHR15_JGVV46_54_T01	VIT_15s0046g03130	4.64	4.68	4.48	4.4	4.29	4.46	4.69	4.72	4.3	4.46	4.37	4.34
CHR10_JGVV3_406_T01	VIT_10s0003g04600	14.21	14.17	14	14.08	13.82	13.78	14.23	14.05	14.18	13.96	14.03	14
CHR1_JGVV11_309_T01	VIT_01s0011g03510	14.25	14.2	14.26	14.28	14.02	14.05	14.19	14.05	14.35	13.83	13.96	14
CHR1_JGVV10_153_T01	VIT_01s0010g02160	13.69	13.46	13.62	13.39	13.46	13.44	13.52	13.64	13.47	13.3	13.13	13.52
CHRUN_JGVV184_3_T01	VIT_00s0184g00030	14.25	14.07	14.25	14.02	14.07	14.03	14.17	14.04	14.34	13.89	13.95	14.01
CHR16_JGVV98_171_T01	VIT_16s0098g00180	6.11	5.72	5.82	5.81	5.74	5.55	5.71	5.95	5.87	5.69	5.54	5.7
CHRUN_JGVV404_6_T01	VIT_00s0404g00060	12.99	12.94	13.11	13.03	12.65	12.97	13.15	12.87	12.99	12.65	12.73	12.87
CHR4_JGVV8_313_T01	VIT_04s0008g03330	11.96	11.9	11.86	11.89	11.47	11.69	12.03	11.92	12.11	11.77	11.91	11.91
CHR8_JGVV7_59_T01	VIT_08s0007g08400	13.82	13.53	13.6	13.58	13.41	13.28	13.81	13.67	13.68	13.46	13.65	13.6
CHR8_JGVV32_49_T01	VIT_08s0032g00620	13.23	13.15	13.04	13.14	12.93	12.99	13.28	13.25	13.19	12.87	13.05	13.03
CHR1_JGVV26_173_T01	VIT_01s0026g00820	11.54	11.7	11.6	11.61	11.34	11.21	11.64	11.3	11.51	11.24	11.4	11.37
CHR2_JGVV25_253_T01	VIT_02s0025g02740	13.87	13.67	13.94	13.8	13.45	13.59	13.89	13.65	13.69	13.52	13.56	13.67
CHR5_JGVV29_17_T01	VIT_05s0029g01350	13.52	13.36	13.49	13.43	13.21	13.35	13.84	13.41	13.55	13.37	13.34	13.36
CHR8_JGVV7_422_T01	VIT_08s0007g04520	12.82	12.87	13	12.7	12.74	12.86	12.71	12.76	13.13	12.66	12.51	12.72
CHR17_JGVV0_860_T01	VIT_17s0000g00620	12.01	11.98	12.23	12.01	11.76	11.97	11.99	12.07	11.89	11.71	11.73	11.89
CHR7_JGVV129_39_T01	VIT_07s0129g00400	13.49	13.27	13.47	13.23	12.99	13.13	13.09	13.37	13.25	13.01	13.18	13.3
CHR12_JGVV28_130_T01	VIT_12s0028g02660	14.01	14.05	13.89	13.89	13.56	13.6	13.87	13.76	13.83	13.73	13.73	13.8
CHRUN_JGVV227_10_T01	VIT_00s0227g00140	14.24	14	14.2	13.98	13.86	13.99	13.92	14.02	14.12	13.81	13.78	13.99
CHR8_JGVV7_145_T01	VIT_08s0007g07500	12.05	11.7	12.12	11.89	11.72	11.64	11.87	12.05	11.99	11.71	11.8	11.93
CHR15_JGVV48_216_T01	VIT_15s0048g00710	13.79	13.52	13.68	13.59	13.52	13.49	13.58	13.44	13.79	13.39	13.24	13.49
CHRUN_JGVV203_19_T01	VIT_00s0203g00200	14.19	14.21	14.14	13.9	14.08	14.01	14.1	13.95	14.06	13.84	13.82	13.93
CHR12_JGVV35_91_T01	VIT_12s0035g01220	14.45	14.28	14.23	14.24	13.92	13.97	14.22	14.29	14.19	14.11	14.16	14.19
CHR3_JGVV38_15_T01	VIT_03s0038g04610	13.88	13.99	13.97	13.99	13.7	13.88	14.21	13.87	13.99	13.73	13.77	13.78
CHR11_JGVV52_122_T01	VIT_11s0052g00500	15.04	14.77	15.15	14.82	14.79	14.82	15.04	14.93	15.09	14.78	14.84	14.92
CHR3_JGVV17_102_T01	VIT_03s0017g01700	12.42	12.48	12.37	12.42	12.09	12.28	12.46	12.54	12.61	12.21	12.49	12.34
CHR19_JGVV27_92_T01	VIT_19s0027g00500	11.18	11.04	10.93	11.02	10.67	10.82	11.03	11.02	10.99	10.86	10.79	10.98
CHR1_JGVV26_228_T01	VIT_01s0026g00250	14.25	14.03	14.11	14.11	13.88	14.06	14.28	14.14	14.34	13.9	14.14	14.02
CHRUN_JGVV2197_1_T01	VIT_00s2197g00010	11.4	11.42	11.15	11.31	11.14	11.25	11.57	11.37	11.49	11.08	11.22	11.37
CHR2_JGVV12_258_T01	VIT_02s0012g00020	14.44	14.53	14.62	14.39	14.39	14.32	14.43	14.3	14.44	14.13	14.2	14.3
CHRUN_JGVV304_2_T01	VIT_00s0304g00030	13.53	13.49	13.6	13.37	13.43	13.48	13.59	13.54	13.42	13.39	13.23	13.25
CHR19_JGVV27_23_T01	VIT_19s0027g01660	12.27	12.39	12.16	12.23	11.97	12.02	12.43	12.23	12.43	12.28	12.22	12.17
CHR16_JGVV39_16_T01	VIT_16s0039g00250	11.64	11.43	11.58	11.61	11.26	11.26	11.55	11.38	11.53	11.19	11.38	11.39
CHR11_JGVV118_55_T01	VIT_11s0118g00620	11.18	11.04	11.25	11.02	10.9	11.13	11.3	11.43	11.19	11.09	11.04	11.2
CHR10_JGVV3_26_T01	VIT_10s0003g00270	14.68	14.59	14.68	14.58	14.47	14.39	14.71	14.49	14.77	14.37	14.51	14.59
CHR9_JGVV2_345_T01	VIT_09s0002g03770	13.79	13.65	13.75	13.56	13.51	13.67	13.66	13.77	13.99	13.69	13.48	13.69
CHR8_JGVV7_130_T01	VIT_08s0007g07660	14.5	14.34	14.58	14.35	14.33	14.3	14.54	14.22	14.46	14.16	14.28	14.24
CHR7_JGVV130_40_T01	VIT_07s0130g00400	14.47	14.44	14.4	14.37	14.16	14.42	14.62	14.58	14.58	14.57	14.29	14.3
CHR9_JGVV18_77_T01	VIT_09s0018g01180	13.44	13.32	13.61	13.21	13.21	13.27	13.47	13.38	13.62	13.37	13.32	13.49
CHR5_JGVV20_385_T01	VIT_05s0020g04110	15.6	15.62	15.58	15.5	15.35	15.29	15.31	15.59	15.58	15.41	15.35	15.42
CHR13_JGVV67_4_T01	VIT_13s0067g03850	14.03	13.88	13.8	13.86	13.56	13.66	13.91	13.84	14.04	13.79	13.88	13.79
CHR19_JGVV14_239_T01	VIT_19s0014g02720	12.79	12.98	12.82	12.83	12.71	12.71	12.83	13.01	12.84	12.65	12.78	12.64
CHR16_JGVV100_75_T01	VIT_16s0100g00520	14.57	14.47	14.35	14.38	14.16	14.21	14.49	14.25	14.39	14.15	14.33	14.35
CHR11_JGVV16_394_T01	VIT_11s0016g04390	14.64	14.58	14.66	14.54	14.51	14.42	14.49	14.43	14.51	14.23	14.27	14.42
CHR9_JGVV2_385_T01	VIT_09s0002g04230	13.09	13	13.2	13.05	12.91	12.93	12.86	13.03	13.11	12.86	12.74	12.89
CHR10_JGVV116_95_T01	VIT_10s0116g01660	14.58	14.39	14.41	14.44	14.16	14.2	14.34	14.36	14.39	14.23	14.39	14.15
CHR17_JGVV53_55_T01	VIT_17s0053g00780	11.66	11.57	11.76	11.48	11.66	11.55	11.89	11.78	11.76	11.49	11.75	11.6
CHR8_JGVV56_65_T01	VIT_08s0056g00770	14.85	14.71	14.65	14.6	14.35	14.51	14.62	14.54	14.63	14.6	14.49	14.57
CHR13_JGVV156_6_T01	VIT_13s0156g00070	13.45	13.34	13.45	13.28	13.19	13.31	13.46	13.26	13.4	13.31	13.22	13.18
CHR5_JGVV20_73_T01	VIT_05s0020g00810	12.84	12.64	12.82	12.76	12.59	12.69	12.96	12.7	12.79	12.5	12.61	12.75
CHR1_JGVV137_56_T01	VIT_01s0137g00270	15.32	15.38	15.29	15.36	15	15.08	15.33	15.15	15.25	15.16	15.1	15.18
CHR5_JGVV29_89_T01	VIT_05s0029g00310	15.26	15.06	15.22	15.18	14.98	14.93	15.3	15.15	15.22	15.02	15.19	15.1
CHR14_JGVV60_99_T01	VIT_14s0060g01630	14.43	14.28	14.37	14.23	14.12	14.34	14.4	14.4	14.29	14.33	14.12	14.22
CHR6_JGVV4_71_T01	VIT_06s0004g07730	13.66	13.65	13.79	13.48	13.56	13.65	13.83	13.68	13.7	13.5	13.64	13.69
CHR9_JGVV18_157_T01	VIT_09s0018g02090	13.17	13.03	13.22	13.04	13.03	13.15	13.32	13.2	13.35	13.07	13.03	13.2
CHR16_JGVV50_142_T01	VIT_16s0050g01180	13.32	13.08	13.27	13	13.01	13.1	13.11	13.07	13.12	13.11	13.1	12.89
CHR14_JGVV108_80_T01	VIT_14s0108g00870	13.78	13.76	13.86	13.55	13.81	13.78	13.94	13.86	13.85	13.62	13.77	13.76
CHR19_JGVV177_28_T01	VIT_19s0177g00300	15.22	15.26	15.19	15.16	15.14	15.04	15.17	15.12	15.09	15.09	14.94	14.94
CHR14_JGVV66_12_T01	VIT_14s0066g00140	14.64	14.54	14.52	14.5	14.34	14.47	14.42	14.56	14.58	14.37	14.44	14.4
CHR19_JGVV14_238_T01	VIT_19s0014g02710	13.57	13.5	13.5	13.52	13.41	13.3	13.51	13.42	13.41	13.3	13.38	13.31
CHRUN_JGVV620_2_T01	VIT_00s0620g00020	15.43	15.48	15.54	15.41	15.38	15.28	15.55	15.39	15.41	15.38	15.31	15.36
CHR19_JGVV14_164_T01	VIT_19s0014g01880	12.43	12.58	12.51	12.47	12.47	12.46	12.57	12.53	12.4	12.26	12.29	12.39
CHR6_JGVV61_45_T01	VIT_06s0061g01170	14.53	14.57	14.73	14.5	14.42	14.52	14.56	14.48	14.5	14.42	14.42	14.44
CHR18_JGVV1_577_T01	VIT_18s0001g09030	12.36	12.18	12.23	12.17	12.15	12.14	12.32	12.11	12.26	12.1	12.08	12.17
CHR6_JGVV80_38_T01	VIT_06s0080g00860	13.87	13.89	14.05	13.78	13.78	13.87	13.95	13.8	13.9	13.82	13.81	13.8
CHR4_JGVV44_123_T01	VIT_04s0044g00610	13.37	13.31	13.37	13.26	13.17	13.31	13.37	13.24	13.38	13.17	13.25	13.28
CHR13_JGVV139_16_T01	VIT_13s0139g00170	15.15	15.16	15.08	15.08	15.03	14.97	15.24	15.13	15.22	15.22	15.04	15.05
CHR14_JGVV6_51_T01	VIT_14s0006g01020	14.26	14.23	14.24	14.23	14.2	14.08	14.31	14.12	14.25	14.11	14.19	14.01
CHR9_JGVV2_290_T01	VIT_09s0002g03200	13.87	13.96	13.85	13.88	13.74	13.81	13.98	13.89	13.93	13.78	13.76	13.92
CHRUN_JGVV125_4_T01	VIT_00s0125g00060	15.03	15.01	14.91	14.95	14.96	14.91	15.11	15.03	15.07	14.93	14.92	15.02
CHR2_JGVV12_214_T01	VIT_02s0012g00500	15.14	15.13	15.24	15.09	15.08	15.16	15.16	15.21	15.18	15.15	15.05	15.09
CHR12_JGVV28_161_T01	VIT_12s0028g02340	15.66	15.64	15.54	15.53	15.57	15.56	15.69	15.61	15.69	15.64	15.55	15.54
CHR13_JGVV64_60_T01	VIT_13s0064g01210	15.7	15.63	15.74	15.65	15.59	15.71	15.71	15.77	15.77	15.67	15.67	15.65
CHR17_JGVV0_368_T01	VIT_17s0000g06240	14.03	13.98	13.98	13.92	13.89	13.98	14.01	13.89	14.03	13.9	13.93	13.92
CHR5_RANDOM_JGVV172_8_T01	VIT_05s0077g00280	15.6	15.62	15.61	15.6	15.59	15.53	15.65	15.61	15.64	15.62	15.54	15.54
CHR5_JGVV20_176_T01	VIT_05s0020g01910	15.55	15.58	15.51	15.56	15.62	15.67	15.59	15.54	15.58	15.6	15.58	15.6
CHR13_JGVV19_296_T01	VIT_13s0019g02200	15.59	15.59	15.6	15.64	15.66	15.61	15.59	15.56	15.53	15.58	15.66	15.63
CHR13_JGVV73_10_T01	VIT_13s0073g00610	13.69	13.7	13.65	13.79	13.72	13.77	13.78	13.7	13.66	13.71	13.8	13.75
CHR5_JGVV49_65_T01	VIT_05s0049g00760	15.65	15.68	15.63	15.65	15.75	15.71	15.66	15.67	15.6	15.69	15.73	15.73
CHR2_JGVV25_198_T01	VIT_02s0025g02140	15.43	15.4	15.36	15.47	15.42	15.46	15.28	15.41	15.44	15.42	15.51	15.45
CHRUN_JGVV445_6_T01	VIT_00s0445g00060	13.92	13.79	13.89	13.94	13.97	14.04	13.86	13.94	13.87	13.9	13.92	13.97
CHR16_JGVV100_76_T01	VIT_16s0100g00510	15.46	15.46	15.48	15.58	15.45	15.47	15.44	15.36	15.47	15.5	15.58	15.56
CHR15_JGVV46_296_T01	VIT_15s0046g00340	13.48	13.43	13.52	13.54	13.5	13.51	13.47	13.34	13.36	13.48	13.51	13.56
CHR10_JGVV3_373_T01	VIT_10s0003g04180	15.44	15.55	15.42	15.53	15.63	15.54	15.43	15.48	15.42	15.58	15.44	15.53
CHR17_JGVV0_745_T01	VIT_17s0000g02000	13.35	13.56	13.46	13.47	13.49	13.56	13.41	13.43	13.53	13.54	13.61	13.62
CHR10_JGVV3_250_T01	VIT_10s0003g02760	14.21	14.13	14.23	14.26	14.34	14.25	14.2	14.31	14.11	14.29	14.31	14.3
CHR11_JGVV16_448_T01	VIT_11s0016g04990	13.41	13.43	13.27	13.52	13.34	13.47	13.28	13.42	13.4	13.53	13.44	13.47
CHR16_JGVV100_9_T01	VIT_16s0100g01230	14.06	13.97	14.03	14.12	14.16	14.04	14.07	13.92	13.86	14.05	14.03	14.07
CHR1_JGVV26_89_T01	VIT_01s0026g01770	15.3	15.33	15.32	15.33	15.46	15.42	15.26	15.41	15.32	15.43	15.48	15.41
CHR4_JGVV23_174_T01	VIT_04s0023g02050	15.34	15.41	15.55	15.45	15.53	15.63	15.43	15.5	15.39	15.58	15.46	15.56
CHR13_JGVV67_171_T01	VIT_13s0067g01290	13.81	13.82	13.86	13.94	13.9	14.02	13.85	13.77	13.8	13.77	13.91	13.97
CHR7_JGVV5_285_T01	VIT_07s0005g02990	14.68	14.69	14.64	14.68	14.73	14.68	14.6	14.62	14.75	14.78	14.9	14.81
CHR8_JGVV7_33_T01	VIT_08s0007g08690	14.54	14.56	14.6	14.68	14.5	14.69	14.6	14.59	14.42	14.75	14.65	14.65
CHR8_JGVV7_639_T01	VIT_08s0007g02270	14.61	14.8	14.68	14.8	14.85	14.69	14.53	14.68	14.67	14.71	14.82	14.72
CHR11_JGVV118_52_T01	VIT_11s0118g00590	15.37	15.49	15.5	15.51	15.56	15.62	15.31	15.58	15.46	15.59	15.49	15.58
CHR17_JGVV0_272_T01	VIT_17s0000g07300	14.54	14.5	14.53	14.56	14.55	14.69	14.66	14.53	14.58	14.75	14.68	14.75
CHR6_JGVV9_239_T01	VIT_06s0009g00960	12.92	12.99	12.91	13.05	13.07	13.04	12.83	13	12.8	12.99	12.94	13.01
CHR6_JGVV4_483_T01	VIT_06s0004g03250	13.37	13.3	13.4	13.52	13.54	13.34	13.43	13.34	13.31	13.46	13.39	13.56
CHR14_JGVV36_42_T01	VIT_14s0036g00970	12.81	12.87	12.95	12.99	12.97	13.06	12.83	12.92	12.74	12.89	12.91	12.96
CHR8_JGVV40_195_T01	VIT_08s0040g01300	13.76	13.85	13.75	13.79	13.9	13.84	13.67	13.88	13.65	13.89	13.94	13.88
CHR5_JGVV51_48_T01	VIT_05s0051g00640	13.69	13.6	13.62	13.75	13.76	13.68	13.62	13.54	13.47	13.71	13.61	13.71
CHR12_JGVV35_18_T01	VIT_12s0035g02110	14.23	14.39	14.31	14.42	14.56	14.46	14.32	14.34	14.3	14.44	14.38	14.32
CHR18_JGVV122_52_T01	VIT_18s0122g00850	15.12	15.4	15.27	15.44	15.5	15.45	15.3	15.37	15.33	15.38	15.3	15.42
CHR5_JGVV29_20_T01	VIT_05s0029g01310	12.19	12.23	12.18	12.41	12.22	12.21	12.32	12.26	12.15	12.34	12.47	12.38
CHR19_JGVV90_89_T01	VIT_19s0090g00990	13.61	13.7	13.6	13.73	13.67	13.71	13.56	13.66	13.7	13.72	13.85	13.87
CHR3_JGVV38_364_T01	VIT_03s0038g00720	14.2	14.07	14.29	14.23	14.33	14.33	14.14	14.23	14.3	14.24	14.44	14.39
CHRUN_JGVV340_6_T01	VIT_00s0340g00070	11.44	11.45	11.44	11.67	11.55	11.44	11.32	11.46	11.44	11.39	11.66	11.57
CHRUN_JGVV227_12_T01	VIT_00s0227g00160	14.2	14.22	14.41	14.32	14.25	14.43	14.07	14.22	14.24	14.32	14.38	14.4
CHR12_JGVV59_160_T01	VIT_12s0059g01690	14.59	14.6	14.7	14.79	14.76	14.74	14.85	14.6	14.72	14.79	14.91	14.82
CHR4_JGVV8_37_T01	VIT_04s0008g00470	15.08	15.19	14.96	15.19	15.28	15.2	15.15	15.19	15.08	15.17	15.29	15.28
CHR18_JGVV117_20_T01	VIT_18s0117g00320	14.7	14.8	14.87	14.85	15	15.07	14.74	14.87	14.7	14.89	14.79	14.85
CHR11_JGVV16_486_T01	VIT_11s0016g05420	13.14	12.9	13.11	13.15	13.23	13.26	13.1	13.15	12.99	13.28	13.17	13.07
CHR11_RANDOM_JGVV212_1_T01	VIT_11s0016g00010	12.8	12.8	12.73	12.8	12.87	12.75	12.61	12.83	12.67	12.95	12.87	12.97
CHR18_JGVV1_789_T01	VIT_18s0001g11260	15	15.18	15.18	15.21	15.34	15.32	15.17	15.14	15.07	15.2	15.18	15.27
CHR14_JGVV68_131_T01	VIT_14s0068g01370	14.9	14.99	14.8	15.01	14.97	14.95	14.91	15.04	14.86	15.09	15.16	15.11
CHR6_JGVV4_276_T01	VIT_06s0004g05510	13.41	13.48	13.4	13.59	13.55	13.41	13.47	13.46	13.27	13.53	13.63	13.58
CHRUN_JGVV404_2_T01	VIT_00s0404g00020	14.26	14.42	14.39	14.3	14.41	14.54	14.13	14.37	14.32	14.45	14.51	14.48
CHR13_JGVV19_52_T01	VIT_13s0019g04770	14.44	14.63	14.55	14.68	14.53	14.57	14.44	14.65	14.49	14.83	14.68	14.72
CHR3_JGVV17_110_T01	VIT_03s0017g01780	13.53	13.46	13.48	13.55	13.56	13.55	13.43	13.58	13.33	13.7	13.67	13.6
CHR8_JGVV40_144_T01	VIT_08s0040g01820	15.37	15.47	15.29	15.58	15.63	15.54	15.52	15.55	15.51	15.59	15.63	15.56
CHR7_JGVV5_106_T01	VIT_07s0005g01090	14.75	14.89	14.96	14.85	15.03	15.05	14.86	14.88	14.96	14.99	15.05	15.16
CHR14_JGVV66_16_T01	VIT_14s0066g00180	13.24	13.2	13.34	13.32	13.48	13.27	13.11	13.27	13.11	13.36	13.24	13.43
CHR7_JGVV5_447_T01	VIT_07s0005g04790	13.75	13.65	13.78	13.82	14	13.87	13.79	13.85	13.64	13.74	14.05	13.81
CHR2_JGVV12_154_T01	VIT_02s0012g01210	13.92	13.96	13.92	14.05	13.98	14.09	13.76	13.88	13.72	13.97	13.9	14
CHR13_JGVV67_7_T01	VIT_13s0067g03810	13.3	13.45	13.23	13.44	13.56	13.59	13.35	13.42	13.28	13.49	13.41	13.38
CHRUN_JGVV1667_1_T01	VIT_00s1667g00010	12.3	12.34	12.12	12.39	12.33	12.46	12.29	12.32	12.25	12.41	12.34	12.53
CHRUN_JGVV229_7_T01	VIT_00s0229g00110	14.35	14.55	14.57	14.51	14.63	14.6	14.4	14.45	14.27	14.65	14.62	14.43
CHR13_JGVV84_5_T01	VIT_13s0084g00050	14.93	15.05	15.14	15.12	15.31	15.23	15.01	15.16	14.99	15.26	15.12	15.1
CHR14_JGVV6_212_T01	VIT_14s0006g03220	11	10.85	11.05	11.08	11.12	11.21	11.04	11.11	10.96	10.94	11.27	11.25
CHR11_JGVV16_76_T01	VIT_11s0016g00970	12.23	12.16	12.32	12.25	12.5	12.45	12.28	12.37	12.27	12.34	12.55	12.4
CHR8_JGVV40_184_T01	VIT_08s0040g01410	14.3	14.27	14.49	14.44	14.56	14.58	14.33	14.52	14.55	14.56	14.53	14.65
CHR8_JGVV40_315_T01	VIT_08s0040g00020	13.41	13.31	13.37	13.49	13.61	13.37	13.13	13.29	13.16	13.37	13.32	13.38
CHR8_JGVV7_291_T01	VIT_08s0007g05920	13.67	13.64	13.51	13.7	13.65	13.76	13.65	13.47	13.63	13.67	13.8	13.86
CHR10_JGVV3_364_T01	VIT_10s0003g04070	13.1	13.17	12.88	13.32	13.15	13.26	13.11	13.16	13.18	13.24	13.32	13.19
CHR16_JGVV13_139_T01	VIT_16s0013g02100	12.54	12.7	12.67	12.68	12.75	12.73	12.48	12.68	12.38	12.81	12.65	12.71
CHR9_JGVV18_134_T01	VIT_09s0018g01840	13.14	13.12	12.92	13.3	13.28	13.07	13.13	13.15	12.93	13.15	13.29	13.19
CHR1_JGVV11_210_T01	VIT_01s0011g04510	13.82	13.6	13.66	13.77	13.89	13.7	13.69	13.6	13.63	13.72	14.02	13.79
CHR18_JGVV1_1038_T01	VIT_18s0001g13970	13	13.21	12.9	13.22	13.13	13.27	13.11	13.27	13.06	13.26	13.25	13.32
CHR18_JGVV1_1189_T01	VIT_18s0001g15630	13.32	13.54	13.46	13.61	13.45	13.68	13.44	13.58	13.39	13.6	13.51	13.78
CHR18_JGVV1_189_T01	VIT_18s0001g03110	12.45	12.46	12.59	12.53	12.79	12.68	12.61	12.51	12.55	12.61	12.81	12.65
CHR8_JGVV7_723_T01	VIT_08s0007g01360	14.73	14.91	14.79	14.94	15.02	14.86	14.63	14.88	14.69	15.08	14.76	14.88
CHR13_JGVV101_35_T01	VIT_13s0101g00500	11.52	11.64	11.73	11.78	11.82	11.74	11.5	11.62	11.66	11.61	11.78	11.85
CHR19_JGVV15_102_T01	VIT_19s0015g01070	13.9	13.77	13.79	13.94	13.93	13.96	13.8	13.68	13.55	13.88	13.87	13.82
CHRUN_JGVV216_3_T01	VIT_00s0216g00040	13.94	14.16	14.03	14.17	14.25	14.07	13.8	14.02	13.93	14.12	14.06	14.12
CHR17_JGVV0_775_T01	VIT_17s0000g01680	11.33	11.33	11.46	11.36	11.61	11.45	11.17	11.32	11.42	11.41	11.45	11.67
CHR6_JGVV9_160_T01	VIT_06s0009g01940	12.5	12.21	12.18	12.47	12.44	12.56	12.38	12.3	12.31	12.38	12.44	12.54
CHR10_JGVV3_285_T01	VIT_10s0003g03160	14.36	14.39	14.26	14.51	14.46	14.47	14.27	14.47	14.43	14.56	14.54	14.59
CHR14_JGVV66_237_T01	VIT_14s0066g02550	14.85	14.8	14.66	15.02	14.83	14.78	14.71	14.7	14.6	14.93	14.75	14.96
CHR19_JGVV14_161_T01	VIT_19s0014g01850	13.81	13.97	13.77	13.95	13.99	13.99	13.98	13.86	13.84	14.09	14.12	14.05
CHR18_JGVV1_1158_T01	VIT_18s0001g15270	14.4	14.58	14.36	14.55	14.62	14.61	14.47	14.47	14.35	14.61	14.62	14.58
CHR8_JGVV7_71_T01	VIT_08s0007g08280	14.71	14.92	14.82	14.91	14.98	14.84	14.82	14.66	14.78	15.11	14.86	14.98
CHR11_JGVV16_258_T01	VIT_11s0016g02950	14.34	14.32	14.44	14.46	14.61	14.54	14.36	14.55	14.35	14.62	14.65	14.45
CHR1_JGVV11_571_T01	VIT_01s0011g00690	14.64	14.84	14.88	14.88	15.13	14.95	14.75	14.94	14.61	14.93	14.93	14.82
CHR18_JGVV1_264_T01	VIT_18s0001g04680	9.38	9.28	9.31	9.41	9.49	9.62	9.45	9.46	9.53	9.48	9.73	9.66
CHR5_JGVV49_109_T01	VIT_05s0049g01230	14.12	14.26	14.25	14.33	14.42	14.52	14.26	14.32	14.16	14.31	14.38	14.39
CHR5_JGVV20_11_T01	VIT_05s0020g00130	13.45	13.63	13.56	13.6	13.71	13.82	13.57	13.76	13.55	13.87	13.75	13.75
CHRUN_JGVV1530_1_T01	VIT_00s1530g00010	10.89	11	10.78	11.12	10.99	10.93	10.98	10.88	10.67	11.12	10.87	11.16
CHR7_JGVV104_143_T01	VIT_07s0104g00320	13.53	13.49	13.69	13.7	13.76	13.76	13.61	13.65	13.48	13.71	13.76	13.76
CHR15_JGVV21_191_T01	VIT_15s0021g00640	12.18	12.19	12.36	12.36	12.54	12.16	12.32	12.22	12.06	12.4	12.53	12.34
CHR12_JGVV35_8_T01	VIT_12s0035g02210	14.46	14.39	14.21	14.5	14.63	14.25	14.36	14.3	14.27	14.56	14.62	14.43
CHR8_JGVV7_578_T01	VIT_08s0007g02930	13.86	13.95	14	14.02	14.19	14.21	13.98	14.12	14.03	14.12	14.18	14.24
CHR5_JGVV20_148_T01	VIT_05s0020g01610	12.88	12.96	13.09	12.96	13.19	13.33	13.1	13.07	12.88	13.15	13.24	13.13
CHR14_JGVV6_90_T01	VIT_14s0006g01580	15.22	15.4	15.31	15.45	15.64	15.47	15.19	15.43	15.32	15.32	15.48	15.53
CHR6_JGVV80_19_T01	VIT_06s0080g01050	10.35	10.41	10.56	10.52	10.59	10.53	10.29	10.52	10.29	10.62	10.67	10.51
CHRUN_JGVV580_2_T01	VIT_00s0580g00020	12.02	12.13	11.99	12.28	12.2	12.11	11.81	12.18	11.93	12.02	12.29	12.19
CHR1_JGVV11_576_T01	VIT_01s0011g00640	13.8	13.74	13.74	13.93	14.12	13.83	13.87	13.87	13.77	13.88	14.12	13.95
CHR11_JGVV16_499_T01	VIT_11s0016g05560	13.42	13.67	13.29	13.69	13.58	13.64	13.61	13.6	13.43	13.73	13.63	13.79
CHR18_JGVV1_148_T01	VIT_18s0001g02300	14.7	14.84	14.82	15.05	15.18	14.9	14.82	14.9	14.95	15.09	14.95	14.91
CHR10_JGVV405_2_T01	VIT_10s0405g00020	13.86	13.69	13.87	13.94	13.99	13.86	13.83	13.59	13.52	13.76	14	13.86
CHR5_JGVV20_391_T01	VIT_05s0020g04180	13.18	13.32	12.98	13.23	13.3	13.21	12.91	13.16	13.26	13.36	13.29	13.47
CHR16_JGVV22_169_T01	VIT_16s0022g00540	13.7	13.85	13.8	13.84	13.9	14.02	13.87	14.03	13.67	14.08	13.96	14.18
CHR11_JGVV103_16_T01	VIT_11s0103g00580	12.8	12.93	12.94	12.88	13.22	13.12	13.12	12.97	12.96	13.12	13.29	13.16
CHR11_JGVV16_289_T01	VIT_11s0016g03260	12.16	12.39	12.19	12.21	12.41	12.44	12.19	12.13	11.97	12.34	12.27	12.43
CHR18_JGVV41_91_T01	VIT_18s0041g01350	14.15	14.31	13.92	14.43	14.3	14.26	14.14	14.28	14.27	14.43	14.25	14.47
CHR14_JGVV68_138_T01	VIT_14s0068g01450	11.91	12.1	11.99	12.13	12.11	12.21	11.88	12.07	11.69	12.15	11.95	12.17
CHR18_JGVV157_2_T01	VIT_18s0157g00020	14.76	14.69	14.94	14.83	14.98	15.07	14.7	14.94	14.73	14.94	14.92	15.11
CHR8_JGVV40_273_T01	VIT_08s0040g00460	12.74	12.77	12.76	12.95	13.09	12.84	12.54	12.78	12.54	12.7	12.81	12.83
CHR9_JGVV2_412_T01	VIT_09s0002g04520	15.04	15.06	14.71	15.1	15.26	15.12	14.88	15.07	15.02	15.16	15.08	15.15
CHR5_JGVV20_384_T01	VIT_05s0020g04100	12.77	12.91	12.74	12.91	12.89	12.93	12.49	12.87	12.6	12.88	12.78	13.08
CHR16_JGVV50_109_T01	VIT_16s0050g01570	13.84	14.03	13.81	14.05	14.09	14.05	13.66	13.94	13.58	13.94	13.89	13.95
CHRUN_GSVIVT00005145001_T01	VIT_00s0260g00040	12.73	12.94	12.5	12.89	12.88	13.09	12.85	12.79	12.62	13.01	12.78	12.9
CHR14_JGVV81_63_T01	VIT_14s0081g00080	13.4	13.48	13.65	13.63	13.8	13.71	13.2	13.65	13.5	13.68	13.59	13.59
CHRUN_JGVV360_5_T01	VIT_00s0360g00050	12.44	12.71	12.54	12.67	12.82	12.88	12.67	12.62	12.4	12.72	12.71	12.7
CHR4_JGVV8_419_T01	VIT_04s0008g04480	14.58	14.72	14.82	14.79	15.05	14.93	14.54	14.9	14.81	14.91	14.95	14.88
CHR19_GSVIVT00014187001_T01	VIT_19s0014g01200	12.7	12.54	12.88	12.89	13.12	12.76	12.66	12.83	12.88	13.03	12.99	12.84
CHR11_JGVV37_107_T01	VIT_11s0037g01220	13.45	13.63	13.65	13.76	13.69	13.79	13.72	13.89	13.56	14.04	13.88	13.89
CHR18_JGVV1_889_T01	VIT_18s0001g12390	15.24	14.89	14.98	15.17	15.23	15.33	15.03	14.85	14.8	15.02	15	15.19
CHR5_JGVV20_324_T01	VIT_05s0020g03450	14.43	14.65	14.45	14.66	14.79	14.81	14.57	14.77	14.42	14.83	14.75	14.61
CHR15_JGVV46_208_T01	VIT_15s0046g01440	14.28	14.43	14.01	14.45	14.38	14.34	14.02	14.4	14.23	14.51	14.33	14.52
CHR1_JGVV26_47_T01	VIT_01s0026g02260	10.97	11.05	10.95	11.17	11.21	11.03	10.72	11.12	10.79	11.04	11.15	11.16
CHR7_JGVV5_37_T01	VIT_07s0005g00390	14.82	14.76	14.88	14.87	15.02	15.12	14.88	14.92	14.52	15	15	14.94
CHR15_JGVV24_137_T01	VIT_15s0024g00050	13.43	13.69	13.42	13.57	13.77	13.68	13.28	13.6	13.4	13.61	13.71	13.65
CHR14_JGVV6_187_T01	VIT_14s0006g02910	14.93	14.94	14.96	15.08	15.24	14.94	14.51	14.88	14.85	14.92	15.08	14.98
CHR18_JGVV1_439_T01	VIT_18s0001g07520	11.99	12.1	11.87	12.13	12.18	12.1	12.12	12.06	12.07	12.54	12.21	12.23
CHR19_JGVV93_39_T01	VIT_19s0093g00560	12.04	12.29	11.87	12.25	12.16	12.48	12.16	12.32	12.15	12.45	12.29	12.38
CHR1_JGVV11_139_T01	VIT_01s0011g05240	13.82	14.04	13.77	14.03	14.38	14.06	13.94	13.9	13.79	13.99	13.96	14.03
CHR14_JGVV60_144_T01	VIT_14s0060g01160	12.28	12.49	12.31	12.52	12.59	12.69	12.51	12.59	12.24	12.53	12.72	12.56
CHR18_JGVV117_18_T01	VIT_18s0117g00360	10.68	10.83	10.73	10.77	11.23	10.87	10.77	10.9	10.51	10.92	11	10.82
CHR11_JGVV52_11_T01	VIT_11s0052g01720	10.38	10.59	10.18	10.54	10.57	10.67	10.27	10.45	10.13	10.5	10.46	10.46
CHR1_JGVV11_504_T01	VIT_01s0011g01380	11.39	11.23	11.53	11.49	11.68	11.71	11.5	11.49	11.59	11.46	11.89	11.71
CHR7_JGVV31_181_T01	VIT_07s0031g02010	12.43	12.61	12.68	12.66	12.76	12.78	12.46	12.77	12.29	12.74	12.79	12.72
CHR14_JGVV66_45_T01	VIT_14s0066g00490	12.87	12.99	13.19	13.02	13.15	13.24	12.99	13.18	12.73	13.34	13.21	13.2
CHR2_JGVV12_234_T01	VIT_02s0012g00300	9.8	9.88	9.79	9.98	9.8	9.91	9.77	9.72	9.97	9.96	10.3	10.2
CHR9_JGVV2_574_T01	VIT_09s0002g06420	13.83	13.91	14.1	14.26	14.13	14.08	14.2	13.84	13.89	14.29	14.27	13.98
CHR14_JGVV108_144_T01	VIT_14s0108g01560	11.85	12.07	12.08	12.06	12.32	12.32	12.02	12.24	11.83	12.4	12.1	12.14
CHR2_JGVV25_147_T01	VIT_02s0025g01580	14.72	14.83	14.58	14.98	15.02	15.05	14.82	15.02	14.74	15.12	14.86	14.94
CHR9_JGVV2_219_T01	VIT_09s0002g02430	14.34	14.73	14.61	14.75	14.74	14.88	14.76	14.87	14.48	14.98	14.82	14.88
CHR1_JGVV10_216_T01	VIT_01s0010g02890	11.82	11.86	11.62	11.96	11.88	12.05	11.82	11.92	11.92	11.97	12.13	12.23
CHR3_JGVV17_41_T01	VIT_03s0017g00710	13.25	13.58	13.47	13.53	13.78	13.8	13.35	13.75	13.48	13.76	13.61	13.67
CHR15_JGVV46_92_T01	VIT_15s0046g02690	13.23	13.19	13.42	13.46	13.66	13.48	13.19	13.42	13.44	13.49	13.6	13.47
CHR9_JGVV2_797_T01	VIT_09s0002g09150	12.19	12.64	12.22	12.55	12.61	12.6	12.12	12.38	12.28	12.53	12.36	12.45
CHR5_JGVV49_200_T01	VIT_05s0049g02240	15.02	15.15	15.33	15.09	15.4	15.59	14.94	15.16	15.17	15.36	15.33	15.29
CHR12_JGVV28_300_T01	VIT_12s0028g00720	9.49	9.64	9.96	9.78	10.03	9.8	9.78	9.66	9.53	9.72	10.09	9.94
CHR17_JGVV0_567_T01	VIT_17s0000g04050	14.83	14.95	14.74	14.96	15.04	15.04	14.83	15.05	14.62	15.12	14.98	15.18
CHR2_JGVV109_6_T01	VIT_02s0109g00370	11.6	11.81	11.39	11.73	11.86	11.9	11.59	11.84	11.65	11.99	11.91	11.79
CHR12_JGVV28_254_T01	VIT_12s0028g01320	11.93	12.13	11.88	12.3	12.23	12.17	11.87	11.91	11.84	11.89	12.16	12.12
CHR6_JGVV61_77_T01	VIT_06s0061g00810	13.83	13.79	14	13.91	14.19	14.14	13.83	14.06	13.91	14.03	14.33	14.13
CHR10_JGVV3_483_T01	VIT_10s0003g05720	13.44	13.67	13.79	13.81	13.94	13.82	13.6	13.72	13.49	13.87	13.74	13.86
CHR2_JGVV25_335_T01	VIT_02s0025g03620	13.25	13.47	13.55	13.43	13.67	13.51	13.05	13.47	13.12	13.65	13.5	13.48
CHR1_JGVV26_79_T01	VIT_01s0026g01890	13.29	13.1	13.4	13.37	13.73	13.46	13.24	13.43	13.35	13.53	13.59	13.46
CHR6_JGVV80_4_T01	VIT_06s0080g01240	14.16	14.16	14.3	14.33	14.45	14.61	14.23	14.42	14.22	14.41	14.49	14.54
CHR11_JGVV37_100_T01	VIT_11s0037g01120	13.9	13.9	14.16	14.08	14.36	14.22	13.67	14.16	13.92	14.15	14.07	14.17
CHR16_JGVV50_233_T01	VIT_16s0050g00190	12.18	12.29	12.13	12.45	12.3	12.57	12.3	12.67	12.24	12.63	12.49	12.71
CHR18_JGVV1_587_T01	VIT_18s0001g09130	12.95	13.06	13.11	13.3	13.42	13.13	12.98	12.89	12.87	13.22	13.15	12.98
CHR6_JGVV4_12_T01	VIT_06s0004g08410	12.82	12.97	13.1	13.06	13.28	13.27	12.92	13.2	12.84	13.29	13.11	13.19
CHR9_JGVV2_602_T01	VIT_09s0002g06730	12.79	12.51	12.65	12.87	13.18	12.84	12.85	12.85	12.9	12.93	13.12	12.96
CHR5_JGVV20_389_T01	VIT_05s0020g04160	14.15	14.46	14.4	14.53	14.66	14.63	14.35	14.67	14.39	14.66	14.56	14.75
CHRUN_JGVV1306_1_T01	VIT_00s1306g00010	12.89	12.92	12.94	12.94	13.36	13.21	12.77	12.99	12.56	12.99	12.92	13.02
CHR11_JGVV16_461_T01	VIT_11s0016g05130	11.25	11.33	11.16	11.53	11.61	11.28	10.97	11.09	10.94	11.37	11.11	11.21
CHR8_JGVV32_7_T01	VIT_08s0032g00080	10.56	10.23	10.34	10.58	10.55	10.3	10.38	10.29	10.34	10.84	10.69	10.55
CHR5_JGVV49_86_T01	VIT_05s0049g00970	11.25	11.47	11.42	11.57	11.8	11.49	11.22	11.32	11.25	11.32	11.53	11.6
CHR18_JGVV72_109_T01	VIT_18s0072g00080	13.1	13.41	13.5	13.6	13.66	13.47	13.41	13.43	12.99	13.59	13.54	13.37
CHR11_JGVV16_517_T01	VIT_11s0016g05760	11.14	11.29	10.87	11.37	11.39	11.27	11.07	10.98	10.99	11.08	11.35	11.27
CHR10_JGVV3_451_T01	VIT_10s0003g05300	4.49	4.78	4.73	5.21	4.96	4.89	4.73	4.72	4.8	4.93	4.74	4.92
CHR17_JGVV0_435_T01	VIT_17s0000g05480	10.72	11.15	10.71	11.07	11.12	10.97	10.82	10.77	10.53	10.98	11.09	10.88
CHR5_JGVV20_236_T01	VIT_05s0020g02530	12.89	13.03	12.84	13.06	13.32	13.36	13.12	13.18	12.72	13.32	13.12	13.02
CHR17_JGVV0_467_T01	VIT_17s0000g05140	12.32	12.54	12.06	12.5	12.51	12.41	12.06	12.48	12.19	12.52	12.56	12.58
CHR17_JGVV0_830_T01	VIT_17s0000g01080	14.91	15.13	15	15.09	15.37	15.1	14.88	15.18	14.88	15.28	15.25	15.32
CHR16_JGVV39_38_T01	VIT_16s0039g00720	14.53	14.85	14.4	14.93	14.93	14.77	14.86	14.72	14.5	15.04	14.68	14.98
CHR14_JGVV66_74_T01	VIT_14s0066g00840	10.82	10.91	11.09	11.11	11.12	11.26	11.32	11.06	10.76	11.36	11.33	11.27
CHR9_JGVV18_27_T01	VIT_09s0018g00430	11.18	11.47	11.16	11.5	11.72	11.4	11.24	11.56	11.03	11.64	11.46	11.41
CHR6_JGVV9_257_T01	VIT_06s0009g00680	12.32	12.48	12.67	12.57	12.9	12.64	12.34	12.53	12.3	12.76	12.79	12.49
CHR1_JGVV127_51_T01	VIT_01s0127g00350	12.44	12.44	12.57	12.58	12.73	12.61	12.41	12.7	12.51	12.86	12.92	12.88
CHR18_JGVV1_1041_T01	VIT_18s0001g14000	4.71	5.09	5.09	5.38	5.4	5.27	4.96	5.17	5.13	5.43	5.06	5.12
CHR6_JGVV4_32_T01	VIT_06s0004g08170	12.77	12.99	12.6	13.03	13.07	12.9	12.37	12.72	12.72	12.96	12.8	12.92
CHR8_JGVV7_63_T01	VIT_08s0007g08360	13.13	13.11	13.34	13.36	13.56	13.43	13.27	13.42	13.3	13.75	13.27	13.71
CHR10_RANDOM_JGVV235_2_T01	VIT_10s0116g00020	10.37	10.47	10.82	10.6	10.87	10.89	10.56	10.57	10.27	10.49	10.87	10.86
CHR18_JGVV1_942_T01	VIT_18s0001g12950	13.99	14.45	14.19	14.41	14.7	14.68	14.24	14.5	14.1	14.46	14.31	14.44
CHR18_JGVV1_130_T01	VIT_18s0001g02020	14.93	15.09	14.69	15.16	15.27	15.1	15.06	14.98	14.9	15.29	15.3	15.07
CHR10_JGVV3_40_T01	VIT_10s0003g00420	11.68	11.94	11.87	12.2	12.05	12.02	11.75	11.88	11.48	12	12.01	11.86
CHR14_JGVV83_93_T01	VIT_14s0083g01050	13.1	13.12	13.22	13.21	13.7	13.43	12.87	13.24	12.88	13.33	13.21	13.09
CHR2_JGVV25_353_T01	VIT_02s0025g03850	11.36	11.75	11.11	11.57	11.53	11.84	11.6	11.26	11.39	11.81	11.53	11.74
CHR6_JGVV61_37_T01	VIT_06s0061g01250	13.95	14.4	14.14	14.35	14.8	14.4	14.1	14.34	14.1	14.39	14.42	14.23
CHR7_JGVV129_11_T01	VIT_07s0129g00110	14.66	15.07	14.68	15.1	15.31	15.04	14.98	14.99	14.6	15.12	15.11	14.86
CHR18_JGVV1_705_T01	VIT_18s0001g10400	5.33	5.16	5.21	5.22	5.58	5.45	5.11	5.39	4.84	5.68	5.21	5.47
[truncated: 27,703 more rows]
