# Supplementary material for: Solar ultraviolet radiation is necessary to enhance grapevine fruit ripening transcriptional and phenolic responses
Source: BMC Plant Biol. 2014 Jul 9;14:183. doi: 10.1186/1471-2229-14-183 (PMC4099137; doi:10.1186/1471-2229-14-183)
Supplement: Additional file 2 — Effects of radiation treatments and berry ripening degree on berry weight and skin to berry ratio. [file 1471-2229-14-183-S2.xlsx]

## Sheet: Additional_file_2
Aditional file 2. Effects of radiation treatments and berry ripening degree on berry weight and skin to berry ratio. Effects of radiation treatment (Ambient, no filter; UV-transmitting filter, FUV+; UV-blocking filter, FUV-) and berry ripeness (in terms of total soluble solids) on Tempranillo berry development (berry weight and skin to berry ratio). Different letters mean significant differences …
Variable	23 ºBrix Ambient	23 ºBrix FUV+	23 ºBrix FUV-	26 ºBrix Ambient	26 ºBrix FUV+	26 ºBrix FUV-	P-rad	P-s
Berry weight (g)	1.91±0.10	2.10±0.05	2.05±0.09	1.76±0.07	1.88±0.05	1.83±0.18	0.337	0.037
Skin to berry ratio (%)	14.6±0.28	13.5±0.65	12.2±0.17	14.0±0.19	13.8±0.55	13.9±1.35	0.328	0.493
