# Supplementary material for: Solar ultraviolet radiation is necessary to enhance grapevine fruit ripening transcriptional and phenolic responses
Source: BMC Plant Biol. 2014 Jul 9;14:183. doi: 10.1186/1471-2229-14-183 (PMC4099137; doi:10.1186/1471-2229-14-183)
Supplement: Additional file 4 — UV-DE transcripts and clustering. [file 1471-2229-14-183-S4.xlsx]

## Sheet: AF4
Additional file 4. UV significantly altered genes. Transcripts differentially expressed by the effect of the UV-blocking filter in the skin of Tempranillo berries (0.01 P-value in a Two-factor ANOVA and |Fold change| ≥2 at least for one berry density). NimbleGen probeset annotation, Two-factor ANOVA P-values, Log2 expression ratios and values and k-means cluster number and definition are shown fo…
SEQ_ID_Nimblegen	12X V1 ID	Functional annotation	Mean Log2 (FUV+/FUV-_23ºBx)	Mean Log2 (FUV+/FUV-_26ºBx)	p-value (Factor A, UV)	p-value (UV interaction x Density)	Cluster	Cluster definition	Chromosome position 12X	Best arabidopsis match	Match with Arabidopsis UVR8-dependent UV-B-induced gen adult leaves (Brown et al., 2005)*	Functional category 1	Functional category 2	Functional category 3	Functional category 4	Log2 (FUV+_23ºBx-1)	Log2 (FUV+_23ºBx-2)	Log2 (FUV+_23ºBx-3)	Log2 (FUV-_23ºBx-1)	Log2 (FUV-_23ºBx-2)	Log2 (FUV-_23ºBx-3)	Log2 (FUV+_26ºBx-1)	Log2 (FUV+_26ºBx-2)	Log2 (FUV+_26ºBx-3)	Log2 (FUV-_26ºBx-1)	Log2 (FUV-_26ºBx-2)	Log2 (FUV-_26ºBx-3)
CHR1_JGVV10_28_T01	VIT_01s0010g00480	Chorismate mutase	1.89333	3.32333	0.001		1	UV Up in both density berries	chr01_15229260_15243555	AT1G69370		Metabolism.Primary metabolism.Amino acid metabolism.Aromatic amino acid metabolism.Aromatic amino acid biosynthesis	Metabolism.Cellular metabolism.Shikimate metabolism	Metabolism.Primary metabolism.Amino acid metabolism.Amino acid biosynthesis		8.38	9.63	10.61	8.2	6.9	7.84	7.76	9.24	8.95	7.05	4.54	4.39
CHR14_JGVV66_98_T01	VIT_14s0066g01090	Myb domain protein 24	2.39667	2.30333	0.003		1	UV Up in both density berries	chr14_27556538_27560404	AT5G40350		Regulation overview.Regulation of gene expression.Regulation of transcription.Transcription factor.MYB family transcription factor				12.77	10.72	12.63	10.37	9	9.56	11.36	11.38	12.59	8.73	10.27	9.42
CHR15_JGVV21_70_T01	VIT_15s0021g02060	Arbutin synthase	0.986667	1.88333	0.005		1	UV Up in both density berries	chr15_12835467_12836980	AT4G01070		Metabolism.Primary metabolism.Carbohydrate metabolism.Polysaccharide metabolism.Starch and sucrose metabolism				8.31	7.29	7.48	6.63	6.68	6.81	8.85	7.97	9.09	5.85	7.8	6.61
CHR11_JGVV52_20_T01	VIT_11s0052g01630	VvGT6 is a bifunctional UDP-glucose/UDP-galactose:flavonol- 3-O-glucosyltransferase/galactosyltransferase	2.09333	1.73333	0.003		1	UV Up in both density berries	chr11_19367554_19373124			Metabolism.Secondary metabolism.Phenylpropanoid metabolism.Flavonoid metabolism.Flavonoid biosynthesis.Anthocyanin biosynthesis.Anthocyanin-glycoside biosynthesis				10.9	9.78	10.39	9.08	8.53	7.18	9.68	10.36	10.55	7.61	9.08	8.7
CHR1_JGVV11_119_T01	VIT_01s0011g05440	Unknown protein	1.27667	1.71	0.007		1	UV Up in both density berries	chr01_05089187_05104138	AT1G14870		Unknown				9.58	8.47	8.74	8.53	8.28	6.15	9.54	9.57	9.58	7.21	8.65	7.7
CHR11_JGVV16_498_T01	VIT_11s0016g05540	Dicyanin	0.666667	1.68333	0.01		1	UV Up in both density berries	chr11_04932374_04933547	AT2G25060		Response to stimulus.Stress response.Abiotic stress response.Oxidative stress response				10.79	10.63	11.31	9.96	10.39	10.38	11.54	11.31	12.54	8.87	10.9	10.57
CHR7_JGVV5_118_T01	VIT_07s0005g01210	Myb domain protein 12	1.49333	1.50333	0.002		1	UV Up in both density berries	chr07_03730465_03732879	AT2G47460		Regulation overview.Regulation of gene expression.Regulation of transcription.Transcription factor.MYB family transcription factor				8.43	7.99	8.63	6.91	6.82	6.84	7.51	9.05	8.68	6.82	6.97	6.94
CHR18_JGVV122_85_T01	VIT_18s0122g00450	Sinapyl alcohol dehydrogenase	0.783333	1.47	0.009		1	UV Up in both density berries	chr18_00393158_00395443	AT4G37970		Metabolism.Secondary metabolism.Phenylpropanoid metabolism.Phenylpropanoid biosynthesis				7.7	6.8	7.85	6.45	6.56	6.99	7.24	7.34	9.47	6.11	6.68	6.85
CHR10_JGVV116_16_T01	VIT_10s0116g00410	Gibberellin 2-beta-dioxygenase 7	1.65	1.42	0.003		1	UV Up in both density berries	chr10_00190070_00195160	AT4G21200		Metabolism.Secondary metabolism.Terpenoid metabolism.Diterpenoid metabolism.Diterpenoid biosynthesis	Signaling.Hormone Signaling.Gibberellic acid Signaling.Gibberellic acid metabolism.Gibberellic acid catabolism			9.83	9.62	10.24	8.62	8.42	7.7	8.67	11.01	8.78	8.09	7.9	8.21
CHR6_JGVV4_618_T01	VIT_06s0004g01750	Polygalacturonase inhibitor protein	1.22333	1.37333	0.004		1	UV Up in both density berries	chr06_02147920_02149267	AT3G20820		Cellular process.Cellular component organization and biogenesis.Cell wall organization and biogenesis.Cell wall metabolism.Cell wall modification.Pectin modification.Inhibition of pectin modification				10.05	9.02	10.52	8.56	8.81	8.55	10.18	9.94	10.03	8.75	8.98	8.3
CHR16_JGVV50_250_T01	VIT_16s0050g00020	Cullin-4	1.48667	1.36333	0.004		1	UV Up in both density berries	chr16_16867341_16874676	AT5G23730	UVR8-dependent	Metabolism.Primary metabolism.Nucleobase, nucleoside, nucleotide, nucleic acid metabolism.Nucleic acid metabolism.DNA metabolism.DNA recombination and repair.repair.Nucleotide excision repair	Metabolism.Primary metabolism.Protein metabolism and modification.Proteolysis.cytoplasmic and nuclear protein degradation.Ubiquitin-mediated proteolysis	Signaling.Hormone Signaling.Auxin Signaling.Auxin-mediated Signaling pathway		7.15	6	7.39	5.56	5.03	5.49	5.81	6.57	7.25	5.15	4.9	5.49
CHR18_JGVV1_213_T01	VIT_18s0001g03470	Flavonol synthase	2.71667	1.35667	0.002		1	UV Up in both density berries	chr18_03338337_03340959	AT5G08640	UVR8-dependent	Metabolism.Secondary metabolism.Phenylpropanoid metabolism.Flavonoid metabolism.Flavonoid biosynthesis				13.8	12.88	14.15	11.92	10.88	9.88	13.02	13.65	13.55	11.4	12.58	12.17
CHR19_JGVV90_11_T01	VIT_19s0090g00120	Ubiquitin-conjugating enzyme E2 variant	1.51333	1.35667	0.002		1	UV Up in both density berries	chr19_06294146_06295281	AT4G27030	UVR8-dependent	Metabolism.Primary metabolism.Protein metabolism and modification.Proteolysis.cytoplasmic and nuclear protein degradation.Ubiquitin-mediated proteolysis				11.59	10.82	11.32	10.14	9.54	9.51	11.27	11.34	11.69	9.94	10.14	10.15
CHR4_JGVV8_118_T01	VIT_04s0008g01290	CGA1 (cytokinin-responsive GATA factor 1)	1.31	1.31333	0.005		1	UV Up in both density berries	chr04_01062821_01064192	AT4G26150		Signaling.Hormone Signaling.Cytokinin Signaling.Cytokinin-mediated Signaling pathway	Regulation overview.Regulation of gene expression.Regulation of transcription.Transcription factor.C2C2-GATA family transcription factor			8.1	7.11	8.69	6.68	6.64	6.65	8.28	8.88	9.09	6.97	7.7	7.64
CHR11_JGVV37_52_T01	VIT_11s0037g00570	Anthranilate N-benzoyltransferase	1.82667	1.30333	0.007		1	UV Up in both density berries	chr11_08428183_08429807	AT2G19070		Metabolism.Primary metabolism.Amino acid metabolism.Aromatic amino acid metabolism.Aromatic amino acid biosynthesis	Metabolism.Cellular metabolism.Phytoalexin metabolism.Phytoalexin biosynthesis	Metabolism.Secondary metabolism.Aromatic compound metabolism.Aromatic compound biosynthesis		9.22	8.12	9.72	7.57	7.4	6.61	8.14	9.1	9.35	6.54	8.05	8.09
CHRUN_PDVV317_11_T01	VIT_00s0317g00140	Exocyst subunit EXO70 H2	1.39667	1.29667	0.001		1	UV Up in both density berries	chrUn_23062496_23064497	AT2G39380		Transport overview.Macromolecule transport.Protein transport.Tethering factors	Cellular process.Cellular transport.Protein trafficking.Vesicle-mediated trafficking			11.83	11	11.51	10.35	10.01	9.79	11.17	11.36	11.04	9.51	10.13	10.04
CHR8_JGVV7_847_T01	VIT_08s0007g00030	Cation/hydrogen exchanger 20 (CHX20)	0.723333	1.25	0.008		1	UV Up in both density berries	chr08_14416470_14420425	AT3G53720		Transport overview.Electrochemical Potential-driven Transporters.Porters.Monovalent Cation:Proton Antiporter-2	Transport overview.Ion transport.Cation transport			7.92	7.73	8.24	7.8	6.8	7.12	8.83	8.21	9.16	6.99	8.03	7.43
CHR18_RANDOM_JGVV126_8_T01	VIT_18s0001g01570	Seed maturation protein PM31	0.533333	1.24667	0.004		1	UV Up in both density berries	chr18_random_02135300_02136089	AT3G46230		Response to stimulus.Stress response.Biotic stress response				8.39	8.14	8.25	8.41	7.37	7.4	8.37	8.4	8.33	7.37	7.02	6.97
CHR19_PDVV90_8_T01	VIT_19s0090g00080	Ubiquitin-conjugating enzyme E2 variant	0.556667	1.24667	0.001	0.045	1	UV Up in both density berries	chr19_06263816_06264722	AT4G27030	UVR8-dependent	Metabolism.Primary metabolism.Protein metabolism and modification.Proteolysis.cytoplasmic and nuclear protein degradation.Ubiquitin-mediated proteolysis				8.35	8.7	8.06	7.87	7.7	7.87	9.48	10.1	9.65	8.39	8.53	8.57
CHR4_JGVV44_165_T01	VIT_04s0044g00040	Dirigent	0.516667	1.24	0.006		1	UV Up in both density berries	chr04_20712932_20713781			Response to stimulus.Stress response.Biotic stress response				11.04	10.83	10.84	10.58	10.31	10.27	12.14	11.27	11.68	9.78	11.15	10.44
CHR6_JGVV9_223_T01	VIT_06s0009g01140	Amino acid permease	1.04333	1.09667	0.002		1	UV Up in both density berries	chr06_12684861_12687590	AT3G28960		Transport overview.Electrochemical Potential-driven Transporters.Porters.Amino Acid/Auxin Permease	Transport overview.Macromolecule transport.Amino acid transport			11.21	11.23	12.17	10.76	10.23	10.49	11.37	11.36	11.5	10.03	10.5	10.41
CHR9_JGVV70_38_T01	VIT_09s0070g00450	No hit	0.713333	1.09333	0.004		1	UV Up in both density berries	chr09_13667647_13669356			No hit				11.79	11.74	11.47	11.41	10.78	10.67	11.19	10.66	11.63	9.99	9.92	10.29
CHR4_JGVV8_456_T01	VIT_04s0008g04920	2-oxoglutarate-dependent dioxygenase	1.97333	1.09333	0.005		1	UV Up in both density berries	chr04_04415690_04418033	AT1G52820		Metabolism.Cellular metabolism.Oxidation reduction				13.81	12.2	13.45	11.96	10.71	10.87	12.91	12.4	13.29	11.5	12.4	11.42
CHR3_JGVV38_80_T01	VIT_03s0038g03950	Phosphate carrier protein	1.55	1.09333	0		1	UV Up in both density berries	chr03_02885232_02887990	AT2G17270	UVR8-dependent	Transport overview.Electrochemical Potential-driven Transporters.Porters.Mitochondrial Carrier.Phosphate carrier	Transport overview.Mitochondrial membrane transport.Mitochondrial membrane phosphate transport			9.28	8.96	8.93	8.22	7.23	7.07	8.44	8.82	8.53	7.13	7.7	7.68
CHR11_JGVV52_23_T01	VIT_11s0052g01600	VvGT5 UDPglucuronic acid:flavonol-3-O-glucuronosyltransferase	1.50333	1.08667	0.002		1	UV Up in both density berries	chr11_19328482_19331601	AT5G17050	UVR8-dependent	Metabolism.Secondary metabolism.Phenylpropanoid metabolism.Flavonoid metabolism.Flavonoid biosynthesis.Flavonoid-glycoside biosynthesis				11.28	11.02	11.37	10.22	9.75	9.19	10.64	11.26	11.07	9.62	10.2	9.89
CHR10_JGVV3_107_T01	VIT_10s0003g01170	Basic helix-loop-helix (bHLH) family	1.05667	1.08	0.008		1	UV Up in both density berries	chr10_02533360_02534606			Regulation overview.Regulation of gene expression.Regulation of transcription.Transcription factor.bHLH family transcription factor				11.64	10.68	11.17	10.38	9.51	10.43	12.21	10.92	11.69	10.38	10.89	10.31
CHR3_JGVV91_96_T01	VIT_03s0091g00230	Unknown protein	2.01333	1.06333	0.003		1	UV Up in both density berries	chr03_06512832_06514492	AT2G15020		Unknown				12.33	11.67	11.95	10.9	9.68	9.33	11.26	12.13	12.06	10.66	10.69	10.91
CHR8_JGVV7_534_T01	VIT_08s0007g03370	Unknown protein	1.65	0.98	0.002		1	UV Up in both density berries	chr08_17335891_17336761	AT3G52740	UVR8-dependent	Unknown				11.72	10.98	11.66	10.27	9.8	9.34	11.1	11.84	11.73	10.29	10.67	10.77
CHR9_JGVV2_540_T01	VIT_09s0002g05990	6-4 photolyase	1.51667	0.973333	0.004		1	UV Up in both density berries	chr09_05800008_05806521	AT3G15620	UVR8-dependent	Signaling.Signaling pathway.Circadian clock Signaling	Metabolism.Primary metabolism.Nucleobase, nucleoside, nucleotide, nucleic acid metabolism.Nucleic acid metabolism.DNA metabolism.DNA recombination and repair.repair			12.86	12.05	12.7	11.84	10.96	10.26	12.07	12.63	12.7	11.17	11.88	11.43
CHR13_JGVV67_87_T01	VIT_13s0067g02560	Unknown protein	1.57667	0.973333	0		1	UV Up in both density berries	chr13_01388786_01389883	AT3G56290		Unknown				11.95	11.54	11.78	10.92	9.99	9.63	11.56	11.62	11.29	10.4	10.63	10.52
CHR17_JGVV0_304_T01	VIT_17s0000g06930	Unfertilized embryo sac 10 UNE10	1.18333	0.953333	0.002		1	UV Up in both density berries	chr17_07609556_07613137	AT4G00050		Regulation overview.Regulation of gene expression.Regulation of transcription.Transcription factor.bHLH family transcription factor				11.11	11.1	10.72	10.44	9.47	9.47	11.03	11.23	10.75	9.92	10.18	10.05
CHR1_JGVV11_288_T01	VIT_01s0011g03720	BEE1 (BR Enhanced expression 1)	1.62	0.95	0.004		1	UV Up in both density berries	chr01_03368571_03370248	AT1G25330		Regulation overview.Regulation of gene expression.Regulation of transcription.Transcription factor.bHLH family transcription factor				9.91	8.77	10.37	8.29	7.67	8.23	7.94	8.04	9.01	6.95	7.6	7.59
CHR13_RANDOM_JGVV112_11_T01	VIT_13s0067g00410	No hit	1.01333	0.933333	0.007		1	UV Up in both density berries	chr13_random_00259480_00260270			No hit				9.81	8.82	9.44	9.02	8.38	7.63	9.38	9.05	9.98	8.56	8.34	8.71
CHR3_JGVV38_317_T01	VIT_03s0038g01330	Anthranilate N-benzoyltransferase protein 1	1.36333	0.923333	0.004		1	UV Up in both density berries	chr03_00955035_00956506	AT3G26040		Metabolism.Primary metabolism.Amino acid metabolism.Aromatic amino acid metabolism.Aromatic amino acid biosynthesis	Metabolism.Cellular metabolism.Phytoalexin metabolism.Phytoalexin biosynthesis	Metabolism.Secondary metabolism.Aromatic compound metabolism.Aromatic compound biosynthesis		9.14	8.76	8.66	8.36	7.55	6.56	8.54	8.81	8.86	7.37	8.17	7.9
CHRUN_JGVV372_6_T01	VIT_00s0372g00060	Linalool synthase	1.22333	0.903333	0.005		1	UV Up in both density berries	chrUn_26211204_26212047	AT1G61680		Metabolism.Secondary metabolism.Terpenoid metabolism.Terpenoid biosynthesis				9.61	8.87	9.32	8.25	7.97	7.91	8.97	10.01	9.87	8.13	8.98	9.03
CHRUN_JGVV271_1_T01	VIT_00s0271g00010	1,8-cineole synthase, chloroplast	1.05333	0.9	0.003		1	UV Up in both density berries	chrUn_20036820_20038921			Metabolism.Secondary metabolism.Terpenoid metabolism.Monoterpenoid metabolism.Monoterpenoid biosynthesis				8.19	8.11	8.03	7.4	7.22	6.55	8.23	9.02	8.74	7.11	8	8.18
CHR13_JGVV19_225_T01	VIT_13s0019g02940	Cis-zeatin O-beta-D-glucosyltransferase	1.42	0.8	0.002		1	UV Up in both density berries	chr13_04114365_04116838	AT1G22400		Signaling.Hormone Signaling.Cytokinin Signaling.Cytokinin metabolism.Cytokinin inactivation by glycosylation				10.08	8.76	9.06	8.57	7.46	7.61	9.08	8.81	8.89	8.2	8.32	7.86
CHRUN_JGVV266_2_T01	VIT_00s0266g00020	1,8-cineole synthase, chloroplast	1.06333	0.793333	0.001		1	UV Up in both density berries	chrUn_19308967_19311073			Metabolism.Secondary metabolism.Terpenoid metabolism.Monoterpenoid metabolism.Monoterpenoid biosynthesis				9.29	8.76	9.41	8.15	8.09	8.03	9.04	9.8	9.2	8.29	8.72	8.65
CHR12_JGVV28_325_T01	VIT_12s0028g00320	LHB1B1	1.22333	0.68	0.009		1	UV Up in both density berries	chr12_00931774_00932592	AT2G34430		Metabolism.Primary metabolism.Generation of metabolite precursors and energy.Photosynthesis.Antenna proteins	Transport overview.Transmembrane Electron Carriers.Transmembrane 1-electron transfer carriers.Plant Photosystem I Supercomplex	Transport overview.Macromolecule transport.Protein transport.Thylakoid targeting pathway		12.67	12.3	13.26	11.58	11.92	11.06	11.54	12.72	12.41	11.22	11.39	12.02
CHR15_JGVV48_142_T01	VIT_15s0048g01490	Geraniol 10-hydroxylase	1.08667	0.64	0.002		1	UV Up in both density berries	chr15_15609857_15612332	AT2G45570		Metabolism.Secondary metabolism.Terpenoid metabolism.Monoterpenoid metabolism.Monoterpenoid biosynthesis	Metabolism.Secondary metabolism.Primary amino acids derivated metabolism.Alkaloid metabolism.Alkaloid biosynthesis.Monoterpenoid indole alkaloid metabolism.Monoterpenoid indole alkaloid biosynthesis			11.72	11.6	11.96	11.01	10.51	10.5	11.34	11.76	11.68	10.73	11	11.13
CHRUN_JGVV385_2_T01	VIT_00s0385g00020	Linalool synthase	1.09	0.61	0.007		1	UV Up in both density berries	chrUn_26910295_26913418	AT1G61680		Metabolism.Secondary metabolism.Terpenoid metabolism.Terpenoid biosynthesis				9.58	8.99	9.52	8.58	8.2	8.04	9.17	10.15	9.7	8.67	9.12	9.4
CHR4_JGVV8_249_T01	VIT_04s0008g02670	Cryptochrome DASH	1.16	0.596667	0.008		1	UV Up in both density berries	chr04_02199114_02209197	AT5G24850	UVR8-dependent	Signaling.Signaling pathway.Circadian clock Signaling	Metabolism.Primary metabolism.Nucleobase, nucleoside, nucleotide, nucleic acid metabolism.Nucleic acid metabolism.DNA metabolism.DNA recombination and repair.repair			11.6	11.26	11.01	10.62	10.1	9.67	10.77	11.24	11.06	9.88	10.54	10.86
CHR2_JGVV25_160_T01	VIT_02s0025g01710	Unknown	1.35	0.58	0.002		1	UV Up in both density berries	chr02_01628584_01630021			Unknown				12.92	11.79	11.76	11.57	10.5	10.35	11.79	11.82	12.01	11.38	11.14	11.36
CHR1_JGVV137_76_T01	VIT_01s0137g00070	B-keto acyl reductase	1.32333	0.496667	0.005		1	UV Up in both density berries	chr01_06622467_06624298	AT1G67730		Unclear				9.78	9.65	9.47	9.37	8.22	7.34	9.61	9.98	9.59	8.99	9.37	9.33
CHR2_JGVV109_8_T01	VIT_02s0109g00350	Carboxyl-terminal proteinase	1.03667	0.456667	0.002		1	UV Up in both density berries	chr02_12946348_12947534	AT2G44220		Metabolism.Primary metabolism.Protein metabolism and modification.Proteolysis.Peptidase-mediated proteolysis				6.98	6.28	7.52	5.75	6.12	5.8	6.38	6.09	5.91	5.96	5.49	5.56
CHR2_JGVV25_239_T01	VIT_02s0025g02600	Glyoxal oxidase	2.16	0.44	0.003	0.038	1	UV Up in both density berries	chr02_02265423_02267206	AT1G14430		Unclear				8.75	8.62	8.88	7.32	6.67	5.78	7.35	6.9	7.04	6.62	7.36	5.99
CHR7_JGVV5_104_T01	VIT_07s0005g01070	No hit	1.03	0.426667	0.008		1	UV Up in both density berries	chr07_03626728_03627675			No hit				8.38	7.39	7.97	7.43	6.45	6.77	7.24	6.8	7.38	6.88	6.62	6.64
CHR11_JGVV16_201_T01	VIT_11s0016g02350	Ubiquinone/menaquinone biosynthesis methyltransferase UbiE	1.12333	0.41	0.001		1	UV Up in both density berries	chr11_01892936_01896485	AT4G29590		Metabolism.Primary metabolism.Coenzyme and prosthetic group metabolism.Biosynthesis of derivatives of dehydroquinic acid, shikimic acid and chorismic acid.Ubiquinone biosynthesis	Metabolism.Secondary metabolism.Terpenoid metabolism.Terpenoid biosynthesis.Terpenoid-quinone biosynthesis			10.43	10.22	10.18	9.79	8.96	8.71	10.23	10.07	9.96	9.63	9.75	9.65
CHR16_JGVV22_174_T01	VIT_16s0022g00470	Peroxisomal biogenesis factor 11 (PEX11)	1.01333	0.403333	0.004		1	UV Up in both density berries	chr16_11494876_11495705	AT3G47430		Cellular process.Cellular component organization and biogenesis.Organelle organization and biogenesis.Peroxisome organization and biogenesis				8.06	7.33	7.92	7.35	6.73	6.19	7.13	7.27	7.19	7.03	6.53	6.82
CHR16_JGVV22_181_T01	VIT_16s0022g00370	GDP-mannose transporter (GONST1)	1.62	0.38	0.009		1	UV Up in both density berries	chr16_11311608_11312648	AT1G76340		Transport overview.Electrochemical Potential-driven Transporters.Porters.Drug/Metabolite Transporter.GDP-Mannose:GMP Antiporter	Transport overview.Macromolecule transport.Carbohydrate transport.Sugar transport			8.14	6.3	7.83	6.26	5.69	5.46	5.99	5.41	5.91	5.04	5.44	5.69
CHR8_JGVV7_185_T01	VIT_08s0007g07100	Male sterility 2	1.17	0.21	0.004	0.017	1	UV Up in both density berries	chr08_20720832_20724328	AT3G11980		Unclear				7.48	7.04	7.63	6.02	6.24	6.38	7.24	6.89	6.59	6.46	6.74	6.89
CHR9_JGVV2_264_T01	VIT_09s0002g02920	Leucine-rich repeat protein kinase	1.22667	0.123333	0.01	0.026	1	UV Up in both density berries	chr09_02655737_02656658	AT2G28970		Signaling.Signaling pathway.Protein kinase				8.39	7.11	8.01	6.62	6.86	6.35	6.72	7.42	7.14	6.86	7.02	7.03
CHR9_JGVV18_99_T01	VIT_09s0018g01450	Receptor kinase TRKe	1.08333	-0.123333		0.007	1	UV Up in both density berries	chr09_18513717_18530111	AT3G47110		Signaling.Signaling pathway.Protein kinase				5.92	5.17	5.62	4.47	4.49	4.5	4.21	4.33	4.5	4.26	4.4	4.75
CHR14_JGVV60_141_T01	VIT_14s0060g01190	Nicotianamine synthase	-0.876667	2.12333		0.005	2	UV Up in 26 ºbrix berries only	chr14_00941773_00942959	AT1G09240		Metabolism.Primary metabolism.Amino acid metabolism.Methionine metabolism	Metabolism.Cellular metabolism.Amino acid derivative metabolism.Nicotianamine biosynthesis	Metabolism.Cellular metabolism.Iron metabolism.Iron assimilation	Transport overview.Ion transport.Cation transport.Heavy metal ion transport.Iron transport	7.89	7.78	8.05	7.83	9.55	8.97	9.98	9.9	10.26	7.17	8.5	8.1
CHR3_PDVV17_160_T01	VIT_03s0017g02120	UDP-glucose flavonoid 3-O-glucosyltransferase 2	0.256667	2.04333	0.007	0.035	2	UV Up in 26 ºbrix berries only	chr03_18793856_18805971	AT3G21790		Metabolism.Secondary metabolism.Phenylpropanoid metabolism.Flavonoid metabolism.Flavonoid biosynthesis.Flavonoid-glycoside biosynthesis				5.81	5.97	5.93	5.17	5.49	6.28	8.21	6.64	7.85	4.79	6.18	5.6
CHR16_JGVV100_41_T01	VIT_16s0100g00880	Stilbene synthase [Vitis pseudoreticulata]	-0.896667	1.98667		0.007	2	UV Up in 26 ºbrix berries only	chr16_16366812_16368417	AT5G13930	UVR8-dependent	Metabolism.Secondary metabolism.Phenylpropanoid metabolism.Phenylpropanoid biosynthesis	Metabolism.Cellular metabolism.Phytoalexin metabolism.Phytoalexin biosynthesis	Metabolism.Secondary metabolism.Phenylpropanoid metabolism.Stilbenoid metabolism.Stilbenoid biosynthesis		9.1	10.06	9.46	10.06	10.86	10.39	12.05	10.96	10.72	7.85	10.39	9.53
CHR10_JGVV42_64_T01	VIT_10s0042g00870	Stilbene synthase [Vitis vinifera]	-1.32333	1.92333		0.01	2	UV Up in 26 ºbrix berries only	chr10_14246930_14248625	AT5G13930	UVR8-dependent	Metabolism.Secondary metabolism.Phenylpropanoid metabolism.Phenylpropanoid biosynthesis	Metabolism.Cellular metabolism.Phytoalexin metabolism.Phytoalexin biosynthesis	Metabolism.Secondary metabolism.Phenylpropanoid metabolism.Stilbenoid metabolism.Stilbenoid biosynthesis		7.38	8.88	7.17	8.57	9.64	9.19	10.67	9.85	9.53	7.25	8.91	8.12
CHR16_JGVV100_44_T01	VIT_16s0100g00840	Stilbene synthase 4	-0.773333	1.88333		0.005	2	UV Up in 26 ºbrix berries only	chr16_16343076_16344518	AT5G13930	UVR8-dependent	Metabolism.Secondary metabolism.Phenylpropanoid metabolism.Phenylpropanoid biosynthesis	Metabolism.Cellular metabolism.Phytoalexin metabolism.Phytoalexin biosynthesis	Metabolism.Secondary metabolism.Phenylpropanoid metabolism.Stilbenoid metabolism.Stilbenoid biosynthesis		9.21	10.33	9.43	10.23	10.73	10.33	11.83	10.88	10.87	8.03	10.16	9.74
CHR16_JGVV100_47_T01	VIT_16s0100g00800	Stilbene synthase 4	-0.416667	1.85333		0.003	2	UV Up in 26 ºbrix berries only	chr16_16286794_16288079	AT5G13930	UVR8-dependent	Metabolism.Secondary metabolism.Phenylpropanoid metabolism.Phenylpropanoid biosynthesis	Metabolism.Cellular metabolism.Phytoalexin metabolism.Phytoalexin biosynthesis	Metabolism.Secondary metabolism.Phenylpropanoid metabolism.Stilbenoid metabolism.Stilbenoid biosynthesis		8.88	9.77	9.61	9.45	10.05	10.01	11.52	10.55	10.64	8.2	9.65	9.3
CHR16_JGVV100_36_T01	VIT_16s0100g00940	Stilbene synthase 3 [Vitis sp. cv. 'Norton']	-0.703333	1.84		0.006	2	UV Up in 26 ºbrix berries only	chr16_16411757_16413318	AT5G13930	UVR8-dependent	Metabolism.Secondary metabolism.Phenylpropanoid metabolism.Phenylpropanoid biosynthesis	Metabolism.Cellular metabolism.Phytoalexin metabolism.Phytoalexin biosynthesis	Metabolism.Secondary metabolism.Phenylpropanoid metabolism.Stilbenoid metabolism.Stilbenoid biosynthesis		9.87	10.62	10.03	10.61	11.25	10.77	12.55	11.39	11.45	8.76	10.87	10.24
CHR1_JGVV11_120_T01	VIT_01s0011g05430	Fw2.2 ORFX	0.126667	1.74333	0.006	0.019	2	UV Up in 26 ºbrix berries only	chr01_05088214_05089186	AT1G14870		Unknown				9.38	8.59	8.45	8.83	8.72	8.49	9.7	9.64	9.77	7.12	8.63	8.13
CHR10_JGVV42_66_T01	VIT_10s0042g00890	Stilbene synthase 1 [Vitis vinifera]	-1.32333	1.67667		0.01	2	UV Up in 26 ºbrix berries only	chr10_14264601_14265706			Metabolism.Secondary metabolism.Phenylpropanoid metabolism.Phenylpropanoid biosynthesis	Metabolism.Cellular metabolism.Phytoalexin metabolism.Phytoalexin biosynthesis	Metabolism.Secondary metabolism.Phenylpropanoid metabolism.Stilbenoid metabolism.Stilbenoid biosynthesis		6.71	8.54	7.01	8.39	9.12	8.72	9.92	9.34	8.96	7	8.49	7.7
CHR16_JGVV100_42_T01	VIT_16s0100g00860	Chalcone synthase	-0.503333	1.63		0.009	2	UV Up in 26 ºbrix berries only	chr16_16349897_16351446			Metabolism.Secondary metabolism.Phenylpropanoid metabolism.Flavonoid metabolism.Flavonoid biosynthesis				9.43	10.15	9.73	9.94	10.8	10.08	11.98	10.71	10.61	8.68	10.24	9.49
CHR6_JGVV9_101_T01	VIT_06s0009g02600	Pectinesterase family	-0.833333	1.58333		0.009	2	UV Up in 26 ºbrix berries only	chr06_15367746_15369366	AT2G45220		Cellular process.Cellular component organization and biogenesis.Cell wall organization and biogenesis.Cell wall metabolism.Cell wall modification.Pectin modification				6.53	8.03	8.17	7.87	9.08	8.28	9.67	8.42	8.93	6.62	7.91	7.74
CHR16_JGVV39_68_T01	VIT_16s0039g01170	Phenylalanine ammonium lyase	-0.656667	1.5		0.007	2	UV Up in 26 ºbrix berries only	chr16_00649907_00652554	AT2G37040		Metabolism.Primary metabolism.Amino acid metabolism.Aromatic amino acid metabolism.Tyrosine metabolism	Metabolism.Primary metabolism.Amino acid metabolism.Aromatic amino acid metabolism.Phenylalanine metabolism.Phenylalanine biosynthesis	Metabolism.Cellular metabolism.Nitrogen and sulfur metabolism.Nitrogen metabolism	Metabolism.Secondary metabolism.Phenylpropanoid metabolism.Phenylpropanoid biosynthesis	10.92	11.78	11.34	11.57	12.43	12.01	13.57	11.87	12.33	10.61	11.67	10.99
CHR3_JGVV63_5_T01	VIT_03s0063g00050	UDP-glucuronosyl/UDP-glucosyltransferase	-0.33	1.43333		0	2	UV Up in 26 ºbrix berries only	chr03_03591269_03593061	AT2G15490		Metabolism.Primary metabolism.Carbohydrate metabolism.Monosaccharide metabolism.Pentose glucuronate interconversion	Metabolism.Primary metabolism.Carbohydrate metabolism.Polysaccharide metabolism.Starch and sucrose metabolism	Metabolism.Primary metabolism.Organic acid metabolism.Ascorbate and aldarate metabolism		11.74	12.14	11.61	12.63	12.04	11.81	12.89	13	12.84	11.5	11.3	11.63
CHR19_JGVV14_118_T01	VIT_19s0014g01370	Curculin (mannose-binding) lectin	0.45	1.41333	0.003		2	UV Up in 26 ºbrix berries only	chr19_01451162_01452750	AT1G78850		Unknown				10.55	10.13	10.85	10.16	10.24	9.78	10.29	10.6	10.71	8.22	10.01	9.13
CHR16_JGVV39_63_T01	VIT_16s0039g01100	Phenylalanin ammonia-lyase [Vitis vinifera]	-0.67	1.38		0.006	2	UV Up in 26 ºbrix berries only	chr16_00598409_00601085	AT2G37040		Metabolism.Primary metabolism.Amino acid metabolism.Aromatic amino acid metabolism.Tyrosine metabolism	Metabolism.Primary metabolism.Amino acid metabolism.Aromatic amino acid metabolism.Phenylalanine metabolism.Phenylalanine biosynthesis	Metabolism.Cellular metabolism.Nitrogen and sulfur metabolism.Nitrogen metabolism	Metabolism.Secondary metabolism.Phenylpropanoid metabolism.Phenylpropanoid biosynthesis	11.37	12.18	12.01	11.99	12.85	12.73	13.8	12.77	12.74	11.54	12.01	11.62
CHR19_GSVIVT00020431001_T01	VIT_19s0027g00540	No hit	0.46	1.35667	0.009		2	UV Up in 26 ºbrix berries only	chr19_19539045_19540048			No hit				11.31	11.15	10.17	10.87	10.25	10.13	10.56	10.66	10.8	9.73	9	9.22
CHR16_JGVV39_72_T01	VIT_16s0039g01240	Phenylalanin ammonia-lyase [Vitis vinifera]	-0.51	1.31667		0.006	2	UV Up in 26 ºbrix berries only	chr16_00688542_00691191	AT2G37040		Metabolism.Primary metabolism.Amino acid metabolism.Aromatic amino acid metabolism.Tyrosine metabolism	Metabolism.Primary metabolism.Amino acid metabolism.Aromatic amino acid metabolism.Phenylalanine metabolism.Phenylalanine biosynthesis	Metabolism.Cellular metabolism.Nitrogen and sulfur metabolism.Nitrogen metabolism	Metabolism.Secondary metabolism.Phenylpropanoid metabolism.Phenylpropanoid biosynthesis	12.36	12.86	12.64	12.61	13.39	13.39	14.49	13.19	13.65	12.03	12.86	12.49
CHR15_JGVV46_230_T01	VIT_15s0046g01190	Hydroquinone glucosyltransferase	0.35	1.3	0.005		2	UV Up in 26 ºbrix berries only	chr15_18217371_18218971	AT4G01070		Metabolism.Primary metabolism.Carbohydrate metabolism.Polysaccharide metabolism.Starch and sucrose metabolism	Metabolism.Secondary metabolism.Aromatic compound metabolism.Aromatic compound glysosylation			10.61	9.99	10.27	9.68	10.16	9.98	10.81	10.3	11.3	8.72	10.05	9.74
CHR16_JGVV39_77_T01	VIT_16s0039g01360	Phenylalanin ammonia-lyase [Vitis vinifera]	-0.55	1.29667		0.007	2	UV Up in 26 ºbrix berries only	chr16_00777110_00779568	AT2G37040		Metabolism.Primary metabolism.Amino acid metabolism.Aromatic amino acid metabolism.Tyrosine metabolism	Metabolism.Primary metabolism.Amino acid metabolism.Aromatic amino acid metabolism.Phenylalanine metabolism.Phenylalanine biosynthesis	Metabolism.Cellular metabolism.Nitrogen and sulfur metabolism.Nitrogen metabolism	Metabolism.Secondary metabolism.Phenylpropanoid metabolism.Phenylpropanoid biosynthesis	11.67	12.29	11.88	12.02	12.85	12.62	13.72	12.52	13.16	11.48	12.21	11.82
CHR16_JGVV39_65_T01	VIT_16s0039g01120	Phenylalanin ammonia-lyase [Vitis vinifera]	-0.726667	1.28		0.006	2	UV Up in 26 ºbrix berries only	chr16_00613506_00616051	AT2G37040		Metabolism.Primary metabolism.Amino acid metabolism.Aromatic amino acid metabolism.Tyrosine metabolism	Metabolism.Primary metabolism.Amino acid metabolism.Aromatic amino acid metabolism.Phenylalanine metabolism.Phenylalanine biosynthesis	Metabolism.Cellular metabolism.Nitrogen and sulfur metabolism.Nitrogen metabolism	Metabolism.Secondary metabolism.Phenylpropanoid metabolism.Phenylpropanoid biosynthesis	11.42	11.95	12.01	12.01	12.82	12.73	13.65	12.49	12.52	11.18	12.04	11.6
CHR14_JGVV128_57_T01	VIT_14s0128g00610	Germin-like protein 3 [Vitis vinifera]	-0.456667	1.25667		0.006	2	UV Up in 26 ºbrix berries only	chr14_03182821_03183635	AT5G39120		Metabolism.Primary metabolism.Generation of metabolite precursors and energy.Storage proteins				6.94	6.82	6.63	6.71	7.55	7.5	7.55	8.03	8.63	6.83	6.62	6.99
CHR3_JGVV38_253_T01	VIT_03s0038g02130	Cold shock protein-1	0.393333	1.25	0.004	0.03	2	UV Up in 26 ºbrix berries only	chr03_01468239_01469371	AT4G38680		Regulation overview.Regulation of gene expression.Regulation of transcription.Transcription factor.CSD family transcription factor				12.54	12.26	12.22	12.49	11.7	11.65	12.6	13.15	12.69	11.55	11.66	11.48
CHR15_JGVV46_228_T01	VIT_15s0046g01210	Arbutin synthase	0.273333	1.20667	0.007		2	UV Up in 26 ºbrix berries only	chr15_18226980_18228562	AT4G01070		Metabolism.Primary metabolism.Carbohydrate metabolism.Polysaccharide metabolism.Starch and sucrose metabolism				9.35	8.81	9.07	8.47	9.01	8.93	9.67	9.29	10.11	7.85	8.91	8.69
CHRUN_JGVV1350_2_T01	VIT_00s1350g00030	Unknown	0.27	1.19	0.007		2	UV Up in 26 ºbrix berries only	chrUn_38734996_38735535			Unknown				8.3	7.77	7.81	7.83	7.45	7.79	9.04	8.13	9.07	7.21	7.84	7.62
CHR18_RANDOM_JGVV152_12_T01	VIT_18s0001g00930	Diphenol oxidase	-0.956667	1.17667		0.008	2	UV Up in 26 ºbrix berries only	chr18_random_01630322_01646363	AT5G48100		Metabolism.Primary metabolism.Amino acid metabolism.Aromatic amino acid metabolism.Tyrosine metabolism	Transport overview.Incompletely characterized transport systems.Recognized transporters of unknown biochemical mechanism.Iron/Lead Transporter.Oxidase-dep Fe2+ Transporter	Metabolism.Secondary metabolism.Aromatic compound metabolism.Rosmarinic acid biosynthesis	Response to stimulus.Stress response.Abiotic stress response.Oxidative stress response	6.13	7.12	6.15	7.5	7.21	7.56	8.88	8.26	8.72	6.73	8.01	7.59
CHR2_JGVV12_67_T01	VIT_02s0012g02290	DNAJ heat shock N-terminal domain-containing protein	0.396667	1.16	0.003	0.03	2	UV Up in 26 ºbrix berries only	chr02_09220337_09222116	AT2G35540		Transport overview.Primary Active Transporters.P-P-bond hydrolysis-driven transporters.General Secretory Pathway (Sec)	Metabolism.Primary metabolism.Protein metabolism and modification.Protein folding.Chaperone-mediated protein folding.HSP-mediated protein folding.HSP-mediated protein folding co-chaperone			12.4	12.29	12.2	12.18	11.77	11.75	12.08	12.26	11.67	10.94	10.79	10.8
CHR14_JGVV128_90_T01	VIT_14s0128g00970	Germin-like protein 3 [Vitis vinifera]	-0.466667	1.15667		0	2	UV Up in 26 ºbrix berries only	chr14_03515345_03517100	AT5G39120		Metabolism.Primary metabolism.Generation of metabolite precursors and energy.Storage proteins				7.43	7.81	6.71	7.64	7.84	7.87	8.02	8.59	8.67	7.23	7.4	7.18
CHR16_JGVV39_73_T01	VIT_16s0039g01280	Phenylalanin ammonia-lyase [Vitis vinifera]	-0.403333	1.15		0.009	2	UV Up in 26 ºbrix berries only	chr16_00700063_00702582	AT2G37040		Metabolism.Primary metabolism.Amino acid metabolism.Aromatic amino acid metabolism.Tyrosine metabolism	Metabolism.Primary metabolism.Amino acid metabolism.Aromatic amino acid metabolism.Phenylalanine metabolism.Phenylalanine biosynthesis	Metabolism.Cellular metabolism.Nitrogen and sulfur metabolism.Nitrogen metabolism	Metabolism.Secondary metabolism.Phenylpropanoid metabolism.Phenylpropanoid biosynthesis	12.65	12.95	12.65	12.72	13.43	13.31	14.14	13.11	13.76	12.14	12.96	12.46
CHR18_JGVV117_1_T01	VIT_18s0117g00600	Laccase	-1.28667	1.14667		0	2	UV Up in 26 ºbrix berries only	chr18_24128845_24131119	AT5G48100		Metabolism.single reactions	Transport overview.Incompletely characterized transport systems.Recognized transporters of unknown biochemical mechanism.Iron/Lead Transporter.Oxidase-dep Fe2+ Transporter	Metabolism.Secondary metabolism.Phenylpropanoid metabolism.Lignin metabolism	Response to stimulus.Stress response.Abiotic stress response.Oxidative stress response	6.42	7.54	6.37	8.35	7.91	7.93	8.78	8.42	8.73	7.24	7.78	7.47
CHR8_JGVV40_242_T01	VIT_08s0040g00780	P-coumaroyl shikimate 3'-hydroxylase isoform 1	0.263333	1.12	0.004		2	UV Up in 26 ºbrix berries only	chr08_11733507_11736448	AT2G40890		Metabolism.Secondary metabolism.Phenylpropanoid metabolism.Phenylpropanoid biosynthesis				11.91	11.44	11.97	11.39	11.28	11.86	11.96	11.75	12.46	10.34	11.31	11.16
CHR13_JGVV47_86_T01	VIT_13s0047g00030	ZIFL1 (Zinc induced facilitator 1)	0.23	1.08333	0.002	0.015	2	UV Up in 26 ºbrix berries only	chr13_15348500_15349115	AT5G13750		Transport overview.Electrochemical Potential-driven Transporters.Porters.Major Facilitator Superfamily.Drug:H+ Antiporter-1 (12 Spanner)	Transport overview.Macromolecule transport.Carbohydrate transport			8.24	8.26	7.74	7.71	7.93	7.91	8.78	8.36	8.79	7.29	7.77	7.62
CHR4_JGVV23_39_T01	VIT_04s0023g03520	Cold-shock DNA-binding	0.343333	1.04667	0.009		2	UV Up in 26 ºbrix berries only	chr04_20080786_20081683	AT2G17870		Regulation overview.Regulation of gene expression.Regulation of transcription.Transcription factor.CSD family transcription factor				12.56	12.63	12.12	12.68	11.85	11.75	12.44	12.46	12.6	11.36	11.46	11.54
CHR18_JGVV89_126_T01	VIT_18s0089g00010	Disease resistance protein	0.0733333	1.03667	0.002	0.012	2	UV Up in 26 ºbrix berries only	chr18_27668094_27672912	AT1G33610		Diverse functions.Gene family with diverse functions.NBS-LRR superfamily	Response to stimulus.Stress response.Biotic stress response			9.76	9.38	9.48	9.33	9.41	9.66	9.71	9.88	10.05	8.25	9.19	9.09
CHR11_JGVV78_20_T01	VIT_11s0078g00290	Cinnamate 4-hydroxylase	-0.61	1.02667		0.008	2	UV Up in 26 ºbrix berries only	chr11_12503302_12505054	AT2G30490		Metabolism.Primary metabolism.Amino acid metabolism.Aromatic amino acid metabolism.Phenylalanine metabolism.Phenylalanine biosynthesis	Metabolism.Secondary metabolism.Phenylpropanoid metabolism.Phenylpropanoid biosynthesis			9.03	9.38	9.41	9.91	9.84	9.9	11.77	10.29	10.77	9.92	10.42	9.41
CHRUN_JGVV2280_1_T01	VIT_00s2280g00010	Laccase	-0.65	1.01333		0.001	2	UV Up in 26 ºbrix berries only	chrUn_41538921_41540312			Metabolism.single reactions	Transport overview.Incompletely characterized transport systems.Recognized transporters of unknown biochemical mechanism.Iron/Lead Transporter.Oxidase-dep Fe2+ Transporter	Metabolism.Secondary metabolism.Phenylpropanoid metabolism.Lignin metabolism	Response to stimulus.Stress response.Abiotic stress response.Oxidative stress response	7.42	7.8	7.2	8.26	7.92	8.19	9.69	8.81	9.27	8.23	8.59	7.91
CHR8_JGVV40_258_T01	VIT_08s0040g00610	GTB1 (global transcription factor group B1)	0.106667	1.01	0.002	0.007	2	UV Up in 26 ºbrix berries only	chr08_11548295_11560150	AT1G65440		Regulation overview.Regulation of gene expression.Regulation of transcription.Transcription factor.GTF family transcription factor				13.88	13.95	13.51	14.03	13.48	13.51	14.13	14.41	14.23	13.23	13.21	13.3
CHR8_JGVV40_258_T01	VIT_08s0040g00610_2	No hit	0.106667	1.01	0.002	0.007	2	UV Up in 26 ºbrix berries only				No hit				13.88	13.95	13.51	14.03	13.48	13.51	14.13	14.41	14.23	13.23	13.21	13.3
CHR9_JGVV2_505_T01	VIT_09s0002g05610	Unknown	-0.526667	1.00667		0.002	2	UV Up in 26 ºbrix berries only	chr09_05349758_05350131			Unknown				6.75	7.27	6.47	7.32	7.56	7.19	8.21	7.59	7.69	6.45	7.23	6.79
CHR7_JGVV141_49_T01	VIT_07s0141g00890	CYP94A1	-0.37	1		0.006	2	UV Up in 26 ºbrix berries only	chr07_00517619_00519409	AT5G63450		Metabolism.Cellular metabolism.Oxidation reduction.Cytochrome P450 oxidoreductase				8.81	9.47	9	9.15	9.83	9.41	9.58	9.51	9.84	7.92	8.99	9.02
CHR12_JGVV59_46_T01	VIT_12s0059g00490	Unknown	-1.76667	0.44		0.008	3	UV Down-regulated	chr12_05332214_05332785			Unknown				9.27	10.32	9.66	10.8	11.83	11.92	11.62	12.42	12.07	11.69	11.77	11.33
CHR13_JGVV158_6_T01	VIT_13s0158g00080	Serine carboxypeptidase	-1.07333	0.0366667	0	0	3	UV Down-regulated	chr13_20963411_20967558	AT3G63470		Metabolism.Primary metabolism.Protein metabolism and modification.Proteolysis.Peptidase-mediated proteolysis				4.84	5.07	5.06	5.82	6.17	6.2	5.17	5.68	5.52	5.35	5.48	5.43
CHR6_JGVV61_24_T01	VIT_06s0061g01380	Pop3 peptide	-1.34	-0.0333333	0.007	0.016	3	UV Down-regulated	chr06_19197922_19198617	AT5G22580		Response to stimulus.Stress response.Biotic stress response				6.7	6.66	6.23	7.25	8.91	7.45	6.72	7.19	7.03	6.7	7.19	7.15
CHR14_JGVV68_7_T01	VIT_14s0068g00080	Non-symbiotic hemoglobin class 1	-1.49333	-0.126667	0.003	0.018	3	UV Down-regulated	chr14_23790042_23793197	AT2G16060		Metabolism.Primary metabolism.Cofactor metabolism.Tetrapyrrole metabolism	Transport overview.Gaseous transport.Oxygen transport			6.19	6.2	5.38	6.95	7.66	7.64	7.04	7.39	6.77	7.5	7.23	6.85
CHR1_JGVV127_67_T01	VIT_01s0127g00180	Ubiquinone biosynthesis methyltransferase COQ5	-1.11333	-0.176667	0.004		3	UV Down-regulated	chr01_07520998_07523291	AT1G23360		Metabolism.Primary metabolism.Coenzyme and prosthetic group metabolism.Biosynthesis of derivatives of dehydroquinic acid, shikimic acid and chorismic acid.Ubiquinone biosynthesis	Metabolism.Secondary metabolism.Terpenoid metabolism.Terpenoid biosynthesis.Terpenoid-quinone biosynthesis			7.92	8.67	7.26	8.76	9.25	9.18	8.61	9.02	8.56	8.76	8.98	8.98
CHRUN_JGVV184_12_T01	VIT_00s0184g00130	R protein L6	-1.74	-0.203333	0.008	0.05	3	UV Down-regulated	chrUn_08553856_08554107	AT5G17680		Response to stimulus.Stress response.Biotic stress response.Plant-pathogen interaction.R proteins from Plant-pathogen interaction				7.14	8.77	6.56	8.78	9.6	9.31	8.67	9	8.5	9.13	8.94	8.71
CHR2_JGVV154_51_T01	VIT_02s0154g00590	Unknown	-1.26	-0.236667	0.003	0.022	3	UV Down-regulated	chr02_05365614_05366198			Unknown				8.87	9.28	9.48	10.08	11.02	10.31	9.31	9.65	9.16	9.52	9.61	9.7
CHR12_JGVV34_98_T01	VIT_12s0034g01320	TIR-NBS-LRR disease resistance	-1.28333	-0.256667	0.004	0.049	3	UV Down-regulated	chr12_17322013_17324339	AT4G12020		Diverse functions.Gene family with diverse functions.NBS-LRR superfamily	Response to stimulus.Stress response.Biotic stress response			8.7	9.99	9.38	10.13	11.04	10.75	9.81	9.8	9.66	10.17	9.95	9.92
CHR13_JGVV64_33_T01	VIT_13s0064g01500	Lipoxygenase	-1.5	-0.326667	0.003	0.025	3	UV Down-regulated	chr13_23396905_23397670	AT3G45140		Metabolism.Primary metabolism.Lipid metabolism.Fatty acid metabolism.Alpha-linolenic acid metabolism	Metabolism.Primary metabolism.Lipid metabolism.Fatty acid metabolism.Oxylipin biosynthesis			7.2	7.36	6.33	8.3	8.82	8.27	7.49	7.02	7.77	7.44	8.02	7.8
CHR2_JGVV154_50_T01	VIT_02s0154g00580	Unknown	-1.95	-0.33	0.002	0.025	3	UV Down-regulated	chr02_05352505_05353448			Unknown				4.71	6.22	4.62	6.9	7.79	6.71	6.63	6.13	5.9	6.35	6.72	6.58
CHR5_JGVV62_47_T01	VIT_05s0062g00630	UDP-glucose transferase (UGT75B2)	-1.16333	-0.383333	0.009		3	UV Down-regulated	chr05_18804556_18806481	AT4G15550		Metabolism.Primary metabolism.Carbohydrate metabolism.Polysaccharide metabolism.Starch and sucrose metabolism	Metabolism.Secondary metabolism.Aromatic compound metabolism.Aromatic compound glysosylation			5.73	6.01	5.73	6.89	7.96	6.11	5.91	6.33	5.54	6.14	6.56	6.23
CHR17_JGVV53_72_T01	VIT_17s0053g01050	Non-symbiotic hemoglobin class 1	-1.62333	-0.416667	0.004		3	UV Down-regulated	chr17_17032749_17033157			Metabolism.Primary metabolism.Cofactor metabolism.Tetrapyrrole metabolism	Transport overview.Gaseous transport.Oxygen transport			6.14	7.08	4.82	7.59	7.93	7.39	6.81	7.17	7.28	7.19	8.06	7.26
CHRUN_JGVV337_9_T01	VIT_00s0337g00090	Unknown	-1.57333	-0.506667	0.009		3	UV Down-regulated	chrUn_24106724_24107487			Unknown				7.7	8.21	6.22	9.19	9.19	8.47	9.15	9.26	8.48	9.33	9.68	9.4
CHR5_JGVV20_409_T01	VIT_05s0020g04360	Ca2+-ATPase 13 ACA13, plasma membrane	-1.57333	-0.51	0.01		3	UV Down-regulated	chr05_06107263_06120453	AT3G22910		Signaling.Signaling pathway.Calcium sensors and Signaling	Transport overview.Primary Active Transporters.P-P-bond hydrolysis-driven transporters.P-type ATPase (P-ATPase).Ca2+-ATPase (efflux)			5.09	7.05	4.58	6.96	7.17	7.31	6.77	6.87	6.88	7.84	6.95	7.26
CHR18_JGVV1_726_T01	VIT_18s0001g10610	No hit	-2.68333	-0.513333	0.007	0.034	3	UV Down-regulated	chr18_08933069_08933667			No hit				5.8	7.12	5.92	8.42	10.02	8.45	6.02	7.57	5.9	7.19	6.65	7.19
CHR12_JGVV34_95_T01	VIT_12s0034g01360	No hit	-1.27333	-0.55	0.002		3	UV Down-regulated	chr12_17344556_17345049			No hit				9.09	9.55	8.96	9.58	10.96	10.88	8.8	9.11	9.03	9.14	9.72	9.73
CHR8_JGVV7_20_T01	VIT_08s0007g08830	Polcalcin	-1.03	-0.65	0		3	UV Down-regulated	chr08_22205404_22205946	AT3G03430		Response to stimulus.Stress response.Biotic stress response.Plant-pathogen interaction				6.77	6.97	6.93	8.68	7.57	7.51	6.8	6.79	6.86	7.5	7.66	7.24
CHR16_JGVV50_76_T01	VIT_16s0050g01960	Curculin (mannose-binding) lectin	-1.15667	-0.72	0.007		3	UV Down-regulated	chr16_18910683_18911407	AT5G24080		Unknown				8.44	9.29	8.19	9.54	9.72	10.13	8.34	8.79	8.81	9.55	8.84	9.71
CHR18_JGVV41_117_T01	VIT_18s0041g01030	Non-symbiotic hemoglobin class 1	-1.96	-0.823333	0.002		3	UV Down-regulated	chr18_25545438_25545728			Metabolism.Primary metabolism.Cofactor metabolism.Tetrapyrrole metabolism	Transport overview.Gaseous transport.Oxygen transport			7.24	8.49	5.26	8.93	9.14	8.8	7.96	8.24	7.98	9.1	9.09	8.46
CHRUN_JGVV399_2_T01	VIT_00s0399g00020	Protease inhibitor/seed storage/lipid transfer protein (LTP)	-1.21333	-0.87	0.008		3	UV Down-regulated	chrUn_27503825_27504734			Transport overview.Macromolecule transport.Lipid transport				11.19	11.14	11.61	11.62	13.12	12.84	10.48	11.63	10.62	11.57	11.68	12.09
CHR12_JGVV59_45_T01	VIT_12s0059g00480	No hit	0.316667	-1.02667		0.003	3	UV Down-regulated	chr12_05330747_05331184			No hit				6.09	6.15	5.54	5.74	5.77	5.32	5.49	5.57	5.3	6.45	6.37	6.62
CHR14_JGVV108_32_T01	VIT_14s0108g00330	No hit	-0.46	-1.04333	0.004		3	UV Down-regulated	chr14_29113063_29120817			No hit				5.17	5.37	5.43	5.58	5.97	5.8	5.11	5.32	5.55	5.6	6.79	6.72
CHR9_JGVV2_49_T01	VIT_09s0002g00650	Auxin-induced protein	-0.586667	-1.05	0.001		3	UV Down-regulated	chr09_00445796_00446624	AT1G72430		Signaling.Hormone Signaling.Auxin Signaling.Auxin-mediated Signaling pathway				9.49	9.54	9.82	9.81	10.45	10.35	8.23	8.66	9.12	9.6	9.95	9.61
CHR15_JGVV21_196_T01	VIT_15s0021g00550	No hit	0.493333	-1.08		0.003	3	UV Down-regulated	chr15_10205924_10206388			No hit				7.15	6.08	6.61	6.06	6.37	5.93	5.42	5.49	5.51	6.42	6.21	7.03
CHR5_JGVV20_371_T01	VIT_05s0020g03970	Sulfate transporter 3.1 (AST12) (AtST1)	-2.13	-1.22	0.009		3	UV Down-regulated	chr05_05622653_05627062	AT3G51895		Transport overview.Electrochemical Potential-driven Transporters.Porters.Sulfate Permease	Transport overview.Ion transport.Anion transport.Sulfate transport			9.12	9.46	9.16	10.84	12.49	10.8	7.4	9.53	7.43	10.19	8.47	9.36
CHR18_JGVV1_965_T01	VIT_18s0001g13200	Cytokinin dehydrogenase 5 precursor	-1.72333	-1.30333	0.005		3	UV Down-regulated	chr18_11256653_11261569	AT1G75450		Signaling.Hormone Signaling.Cytokinin Signaling.Cytokinin metabolism.Cytokinin catabolism				7.1	7.58	7.25	8.1	9.61	9.39	6.9	8.43	7.22	8.62	9.09	8.75
CHR18_JGVV1_270_T01	VIT_18s0001g04800	Hyperosmotically inducible periplasmic protein	-2.06667	-1.67	0.003		3	UV Down-regulated	chr18_04003656_04004282	AT4G39700		Transport overview.Primary Active Transporters.P-P-bond hydrolysis-driven transporters.P-type ATPase (P-ATPase).Cu2+-exporting ATPase	Cellular process.Cellular homeostasis.Heavy metal ion homeostasis			11.11	10.46	9.96	12.06	13.02	12.65	11.83	12.91	10.81	13.68	13.43	13.45
CHR5_JGVV20_27_T01	VIT_05s0020g00330	Galactinol synthase	-3.11667	-1.81333	0.002		3	UV Down-regulated	chr05_02171270_02173217	AT1G56600		Metabolism.Primary metabolism.Carbohydrate metabolism.Monosaccharide metabolism.Galactose metabolism				8.84	8.52	5.49	10.22	11.57	10.41	10.29	10.07	8.21	12.23	11.31	10.47
CHR5_JGVV77_25_T01	VIT_05s0077g00430	Galactinol synthase	-2.59	-1.98	0.001		3	UV Down-regulated	chr05_00248868_00251242	AT2G47180		Metabolism.Primary metabolism.Carbohydrate metabolism.Monosaccharide metabolism.Galactose metabolism				10.35	9.7	7.85	11.37	12.75	11.55	11.1	10.88	9.42	13.2	12.41	11.73
