# Supplementary material for: Solar ultraviolet radiation is necessary to enhance grapevine fruit ripening transcriptional and phenolic responses
Source: BMC Plant Biol. 2014 Jul 9;14:183. doi: 10.1186/1471-2229-14-183 (PMC4099137; doi:10.1186/1471-2229-14-183)
Supplement: Additional file 5 — Density-DE transcripts. [file 1471-2229-14-183-S5.xlsx]

## Sheet: AF5
Additional file 5. Density significantly altered genes. Transcripts differentially expressed between the skin of 23 and 26 ºBrix Tempranillo berries (0.01 P-value in a Two-factor ANOVA and |Fold change| ≥2). NimbleGen probeset annotation, Two-factor ANOVA P-value for Density factor and Log2 expression ratio are shown for each transcript.
SEQ_ID_Nimblegen	12X V1 ID	Functional annotation	Log2 (26º brix/23º brix)	p-values (Factor B, Berry density)	Mean Log2 (FUV+/FUV-_23º)	Mean Log2 (FUV+/FUV-_26º)	Functional category 1	Functional category 2	Functional category 3	Functional category 4	Functional category 5	Chromosome position 12X	Best arabidopsis match
CHRUN_JGVV527_3_T01	VIT_00s0527g00030	Arabinogalactan protein AGP31	2.77167	0	0.626667	0.436667	Cellular process.Cellular component organization and biogenesis.Cell wall organization and biogenesis.Cell wall structural protein					chrUn_31305969_31307239	AT2G34700
CHR4_JGVV8_173_T01	VIT_04s0008g01860	CYP72A58	1.95833	0.002	-0.246667	1.11667	Metabolism.Secondary metabolism.Terpenoid metabolism.Monoterpenoid metabolism.Monoterpenoid biosynthesis	Metabolism.Cellular metabolism.Oxidation reduction.Cytochrome P450 oxidoreductase				chr04_01479669_01482396	AT3G14690
CHR5_JGVV49_93_T01	VIT_05s0049g01050	Unknown	1.865	0.004	0.116667	0.453333	Unknown					chr05_08090670_08091361
CHR1_JGVV26_210_T01	VIT_01s0026g00430	Cytochrome c	1.825	0.007	-2.13333	-0.01	Transport overview.Primary Active Transporters.Oxidoreduction-driven transporters.Proton-translocating Cyt Oxidase	Metabolism.Primary metabolism.Generation of metabolite precursors and energy.Electron transport.Respiratory-chain phosphorylation				chr01_09183269_09183661
CHR18_JGVV164_14_T01	VIT_18s0164g00170	Diphenol oxidase	1.77167	0.001	-0.203333	-0.293333	Metabolism.Primary metabolism.Amino acid metabolism.Aromatic amino acid metabolism.Tyrosine metabolism	Transport overview.Incompletely characterized transport systems.Recognized transporters of unknown biochemical mechanism.Iron/Lead Transporter.Oxidase-dep Fe2+ Transporter	Metabolism.Secondary metabolism.Aromatic compound metabolism.Rosmarinic acid biosynthesis	Response to stimulus.Stress response.Abiotic stress response.Oxidative stress response		chr18_18497239_18499701	AT5G09360
CHR18_GSVIVT00009986001_T01	VIT_18s0001g15080	No hit	1.75833	0	-0.956667	-0.42	No hit					chr18_13112575_13112793
CHR9_PDVV54_104_T01	VIT_09s0054g00570	No hit	1.72167	0.002	-0.13	1.2	No hit					chr09_21318471_21318725
CHR11_JGVV16_473_T01	VIT_11s0016g05280	Peroxidase	1.63167	0	-0.613333	0.316667	Metabolism.Primary metabolism.Amino acid metabolism.Aromatic amino acid metabolism.Phenylalanine metabolism.Phenylalanine biosynthesis	Metabolism.Cellular metabolism.Methane metabolism	Response to stimulus.Stress response.Abiotic stress response.Oxidative stress response			chr11_04611416_04626713	AT2G41480
CHR8_JGVV32_24_T01	VIT_08s0032g00300	Annexin A3	1.60833	0.007	0.67	1.10667	Transport overview.Channels and pores.a-Type channels.Annexin	Response to stimulus.Stress response.Abiotic stress response	Signaling.Signaling pathway.Calcium sensors and Signaling			chr08_03372322_03373859	AT5G12380
CHR14_JGVV60_224_T01	VIT_14s0060g00310	No hit	1.575	0.002	0.416667	0.386667	No hit					chr14_00318667_00319143
CHR7_JGVV104_83_T01	VIT_07s0104g00920	No hit	1.555	0.001	-0.23	0.0933333	No hit					chr07_02058172_02059608
CHR12_JGVV59_87_T01	VIT_12s0059g00930	Cellulose synthase CSLB04	1.54167	0.001	0.36	0.416667	Cellular process.Cellular component organization and biogenesis.Cell wall organization and biogenesis.Cell wall metabolism.Cell wall biosynthesis.Cellulose biosynthesis					chr12_05734361_05760667	AT2G32540
CHR15_JGVV24_84_T01	VIT_15s0024g00770	No hit	1.54167	0.003	0.25	0.833333	No hit					chr15_01509059_01510269
CHR9_JGVV2_524_T01	VIT_09s0002g05810	Boron transporter-like protein 4	1.535	0.001	-0.0833333	-0.353333	Transport overview.Electrochemical Potential-driven Transporters.Porters.Anion Exchanger	Transport overview.Ion transport.Anion transport				chr09_05612730_05616661	AT1G15460
CHR19_JGVV27_47_T01	VIT_19s0027g01310	Polygalacturonase GH28	1.49667	0.009	-0.9	-0.353333	Cellular process.Cellular component organization and biogenesis.Cell wall organization and biogenesis.Cell wall metabolism.Cell wall modification.Pectin modification					chr19_21281602_21282236	AT5G48140
CHR15_JGVV24_83_T01	VIT_15s0024g00780	No hit	1.49333	0.005	0.09	1.09	No hit					chr15_01511070_01511471
CHRUN_JGVV239_10_T01	VIT_00s0239g00150	CTV.22	1.49333	0.01	-0.94	0.14	Unknown					chrUn_16494806_16510034	AT1G15780
CHRUN_JGVV188_18_T01	VIT_00s0188g00230	No hit	1.48	0.008	-0.686667	0.2	No hit					chrUn_09610353_09623195
CHR18_JGVV1_1110_T01	VIT_18s0001g14740	Protein binding	1.47	0.003	0.693333	0.36	Unknown					chr18_12783608_12784580
CHR11_JGVV37_65_T01	VIT_11s0037g00710	Trehalose-phosphate phosphatase	1.46833	0.009	-1.42667	-0.19	Metabolism.Primary metabolism.Carbohydrate metabolism.Polysaccharide metabolism.Starch and sucrose metabolism	Metabolism.Primary metabolism.Carbohydrate metabolism.Oligosaccharide metabolism.Trehalose metabolism				chr11_09048447_09048756	AT4G22590
CHR7_GSVIVT00003285001_T01	VIT_07s0185g00070	No hit	1.46833	0.005	-1.29	-0.04	No hit					chr07_14117507_14118163
CHR18_RANDOM_JGVV170_15_T01	VIT_18s0001g03380	No hit	1.46667	0.004	-0.113333	0.486667	No hit					chr18_random_03294183_03295634
CHR1_JGVV26_132_T01	VIT_01s0026g01250	Unknown protein	1.45667	0.007	0.5	0.946667	Unknown					chr01_10258947_10260421	AT1G10380
CHR19_GSVIVT00020409001_T01	VIT_19s0027g00720	No hit	1.45	0.011	-0.106667	0.04	No hit					chr19_19907421_19915676
CHR12_JGVV57_27_T01	VIT_12s0057g00280	ABC transporter G member 17	1.435	0.01	-0.86	-0.223333	Transport overview.Macromolecule transport.Multidrug transport.Multidrug ABC transport					chr12_08918659_08919113	AT3G30842
CHR10_JGVV116_12_T01	VIT_10s0116g00310	Auxin response factor 9	1.395	0	-0.39	-0.186667	Signaling.Hormone Signaling.Auxin Signaling.Auxin-mediated Signaling pathway	Regulation overview.Regulation of gene expression.Regulation of transcription.Transcription factor.ARF family transcription factor				chr10_00137478_00137795
CHR12_JGVV57_31_T01	VIT_12s0057g00330	Polygalacturonase GH28	1.39167	0.009	-1.17667	-0.48	Cellular process.Cellular component organization and biogenesis.Cell wall organization and biogenesis.Cell wall metabolism.Cell wall modification.Pectin modification					chr12_08965414_08966657	AT5G48140
CHR17_JGVV0_78_T01	VIT_17s0000g09550	CYP71A26	1.38833	0	-0.523333	0.513333	Metabolism.Secondary metabolism.Primary amino acids derivated metabolism.Alkaloid metabolism.Alkaloid biosynthesis.Monoterpenoid indole alkaloid metabolism.Monoterpenoid indole alkaloid biosynthesis	Metabolism.Cellular metabolism.Oxidation reduction.Cytochrome P450 oxidoreductase				chr17_11202641_11204433	AT3G48270
CHR18_JGVV164_9_T01	VIT_18s0164g00100	Laccase	1.38667	0.008	1.62	0.206667	Metabolism.single reactions	Transport overview.Incompletely characterized transport systems.Recognized transporters of unknown biochemical mechanism.Iron/Lead Transporter.Oxidase-dep Fe2+ Transporter	Metabolism.Secondary metabolism.Phenylpropanoid metabolism.Lignin metabolism	Response to stimulus.Stress response.Abiotic stress response.Oxidative stress response		chr18_18330212_18333979	AT5G09360
CHRUN_JGVV361_4_T01	VIT_00s0361g00040	Anthocyanidin reductase	1.37333	0.005	0.153333	0.466667	Metabolism.Secondary metabolism.Phenylpropanoid metabolism.Flavonoid metabolism.Flavonoid biosynthesis.Anthocyanin biosynthesis					chrUn_25598897_25602162	AT1G61720
CHR5_GSVIVT00020883001_T01	VIT_05s0029g01530	No hit	1.36833	0.006	-1.18333	-0.206667	No hit					chr05_17754748_17755204
CHRUN_JGVV256_1_T01	VIT_00s0256g00010	Unknown	1.325	0	-0.39	-0.513333	Unknown					chrUn_18071500_18072879
CHR2_JGVV25_172_T01	VIT_02s0025g01850	Cellulose synthase CSLG3	1.325	0	-0.373333	0.0966667	Cellular process.Cellular component organization and biogenesis.Cell wall organization and biogenesis.Cell wall metabolism.Cell wall biosynthesis.Cellulose biosynthesis					chr02_01711749_01714927	AT4G23990
CHR5_JGVV20_233_T01	VIT_05s0020g02500	Unknown protein	1.31833	0.009	0.3	0.27	Unknown					chr05_04177199_04179935	AT5G18980
CHR18_JGVV1_1107_T01	VIT_18s0001g14710	Ketol-acid reductoisomerase precursor	1.315	0.007	-1.15	0.413333	Metabolism.Primary metabolism.Amino acid metabolism.Valine, leucine, and isoleucine metabolism.Valine, leucine, and isoleucine biosynthesis	Metabolism.Primary metabolism.Coenzyme and prosthetic group metabolism.Pantothenate and CoA metabolism.Pantothenate and CoA biosynthesis	Metabolism.Primary metabolism.Amino acid metabolism.Amino acid biosynthesis			chr18_12772148_12773056	AT3G58610
CHR5_JGVV20_171_T01	VIT_05s0020g01860	Nucleolar protein 58	1.315	0.01	-1.31	0.153333	Metabolism.Primary metabolism.Nucleobase, nucleoside, nucleotide, nucleic acid metabolism.Nucleic acid metabolism.RNA metabolism	Cellular process.Cellular component organization and biogenesis.Ribosome organization and biogenesis				chr05_03570991_03573422
CHR3_JGVV17_131_T01	VIT_03s0017g02200	Protease inhibitor/seed storage/lipid transfer protein (LTP)	1.31	0	0.883333	-0.256667	Transport overview.Macromolecule transport.Lipid transport					chr03_18943192_18943821	AT3G22142
CHR4_GSVIVT00018899001_T01	VIT_04s0023g02320	Jasmonate O-methyltransferase	1.28333	0.01	-1.68	0.0466667	Metabolism.Primary metabolism.Lipid metabolism.Fatty acid metabolism.Alpha-linolenic acid metabolism	Signaling.Hormone Signaling.Jasmonate salicylate signaling.Jasmonate Signaling.Jasmonate metabolism				chr04_18815168_18816492
CHR18_JGVV75_61_T01	VIT_18s0075g00810	Laccase	1.27	0.002	-0.693333	0.833333	Metabolism.single reactions	Transport overview.Incompletely characterized transport systems.Recognized transporters of unknown biochemical mechanism.Iron/Lead Transporter.Oxidase-dep Fe2+ Transporter	Metabolism.Secondary metabolism.Phenylpropanoid metabolism.Lignin metabolism	Response to stimulus.Stress response.Abiotic stress response.Oxidative stress response		chr18_22524258_22526965	AT5G48100
CHR4_JGVV23_248_T01	VIT_04s0023g01190	Transcription initiation factor TFIIE beta subunit	1.27	0.008	-1.38	0.233333	Metabolism.Primary metabolism.Nucleobase, nucleoside, nucleotide, nucleic acid metabolism.Nucleic acid metabolism.RNA metabolism.Basal transcription factors	Metabolism.Primary metabolism.Nucleobase, nucleoside, nucleotide, nucleic acid metabolism.Nucleic acid metabolism.RNA metabolism.RNA biosynthesis				chr04_17599236_17600788	AT4G20330
CHR9_JGVV54_112_T01	VIT_09s0054g00580	No hit	1.25167	0.001	0.00666667	0.863333	No hit					chr09_21346615_21346947
CHR12_JGVV59_92_T01	VIT_12s0059g00980	Cellulose synthase CSLB04	1.24833	0.001	0.25	0.206667	Cellular process.Cellular component organization and biogenesis.Cell wall organization and biogenesis.Cell wall metabolism.Cell wall biosynthesis.Cellulose biosynthesis					chr12_05841259_05842854	AT2G32540
CHR14_JGVV108_17_T01	VIT_14s0108g00170	Quinonprotein alcohol dehydrogenase	1.24	0.005	-0.0933333	0.0933333	Unclear					chr14_28965229_28975844
CHR12_GSVIVT00030020001_T01	VIT_12s0057g00350	Exopolygalacturonase	1.23833	0.006	-0.883333	-0.746667	Cellular process.Cellular component organization and biogenesis.Cell wall organization and biogenesis.Cell wall metabolism.Cell wall modification.Pectin modification					chr12_08975020_08979835	AT3G14040
CHR13_GSVIVT00036658001_T01	VIT_13s0084g00730	No hit	1.23333	0	-0.523333	-0.0833333	No hit					chr13_19930382_19931178
CHR18_JGVV75_47_T01	VIT_18s0075g00620	Laccase	1.22333	0.003	-0.63	1.07	Metabolism.single reactions	Transport overview.Incompletely characterized transport systems.Recognized transporters of unknown biochemical mechanism.Iron/Lead Transporter.Oxidase-dep Fe2+ Transporter	Metabolism.Secondary metabolism.Phenylpropanoid metabolism.Lignin metabolism	Response to stimulus.Stress response.Abiotic stress response.Oxidative stress response		chr18_22160463_22162651	AT5G09360
CHR12_GSVIVT00023065001_T01	VIT_12s0034g00450	No hit	1.22167	0.01	-1.57	-0.06	No hit					chr12_15967871_15968140
CHR6_GSVIVT00031535001_T01	VIT_06s0061g00170	R protein MLA10	1.21333	0.001	-0.39	-0.283333	Response to stimulus.Stress response.Biotic stress response.Plant-pathogen interaction.R proteins from Plant-pathogen interaction					chr06_17405635_17415691	AT3G14470
CHR18_JGVV1_661_T01	VIT_18s0001g09910	L-asparaginase	1.21	0.007	-0.766667	0.12	Metabolism.Primary metabolism.Amino acid metabolism.Alanine and aspartate metabolism	Metabolism.Cellular metabolism.Nitrogen and sulfur metabolism.Nitrogen metabolism	Metabolism.Primary metabolism.Amino acid metabolism.Asparagine, aspartate metabolism			chr18_08278107_08279654	AT3G16150
CHR13_JGVV19_265_T01	VIT_13s0019g02520	Subtilisin protease C1	1.19167	0	-1.06	-0.316667	Metabolism.Primary metabolism.Protein metabolism and modification.Proteolysis.Peptidase-mediated proteolysis.Subtilase-mediated proteolysis					chr13_03765728_03766107	AT5G58830
CHR1_JGVV11_544_T01	VIT_01s0011g00960	RPM1 (resistance to p. syringae pv maculicola 1)	1.18667	0	0.0433333	-0.0366667	Response to stimulus.Stress response.Biotic stress response.Plant-pathogen interaction					chr01_00812008_00816090	AT3G07040
CHR12_JGVV59_46_T01	VIT_12s0059g00490	Unknown	1.18333	0.004	-1.76667	0.44	Unknown					chr12_05332214_05332785
CHR4_JGVV23_273_T01	VIT_04s0023g00910	No hit	1.18167	0.009	0.696667	0.14	No hit					chr04_17321044_17322049
CHR8_JGVV7_364_T01	VIT_08s0007g05160	Flavonoid 3',5'-hydroxylase	1.17667	0.009	0.603333	0.31	Metabolism.Secondary metabolism.Phenylpropanoid metabolism.Flavonoid metabolism.Flavonoid biosynthesis					chr08_19083201_19088003	AT5G07990
CHR15_JGVV24_87_T01	VIT_15s0024g00740	No hit	1.16833	0.007	0.263333	0.853333	No hit					chr15_01428185_01428751
CHRUN_JGVV671_1_T01	VIT_00s0671g00010	Ribosomal protein P0 acidic	1.16333	0	-0.443333	0.163333	Metabolism.Primary metabolism.Protein metabolism and modification.Protein synthesis.Ribosome					chrUn_33973016_33973460
CHR1_JGVV10_183_T01	VIT_01s0010g02520	Lysine histidine transporter 1	1.16167	0.001	-0.54	0.103333	Transport overview.Electrochemical Potential-driven Transporters.Porters.Amino Acid/Auxin Permease	Transport overview.Macromolecule transport.Amino acid transport				chr01_19582632_19584982	AT5G40780
CHR8_JGVV7_56_T01	VIT_08s0007g08430	LRR receptor-like kinase 2	1.16	0	0.0266667	0.153333	Signaling.Signaling pathway.Protein kinase					chr08_21777035_21777262	AT2G41820
CHR3_JGVV63_138_T01	VIT_03s0063g01490	CYP82C1p	1.15333	0.002	-0.826667	0.853333	Metabolism.Cellular metabolism.Oxidation reduction.Cytochrome P450 oxidoreductase					chr03_04941201_04941937	AT4G31970
CHR5_JGVV102_91_T01	VIT_05s0102g01010	R protein PRF disease resistance protein	1.145	0.01	-1.27333	0.116667	Response to stimulus.Stress response.Biotic stress response.Plant-pathogen interaction.R proteins from Plant-pathogen interaction					chr05_23033531_23036755
CHR5_PDVV136_9_T01	VIT_05s0136g00130	Ubiquinone biosynthesis monooxygenase Coq6	1.13667	0.009	-1.3	-0.206667	Metabolism.Primary metabolism.Coenzyme and prosthetic group metabolism.Biosynthesis of derivatives of dehydroquinic acid, shikimic acid and chorismic acid.Ubiquinone biosynthesis	Metabolism.Secondary metabolism.Terpenoid metabolism.Terpenoid biosynthesis.Terpenoid-quinone biosynthesis				chr05_13387257_13389553	AT3G24200
CHR8_JGVV56_32_T01	VIT_08s0056g00380	Purple acid phosphatase 10 ATPAP10/PAP10	1.13333	0.005	-0.426667	-0.2	Metabolism.Primary metabolism.Coenzyme and prosthetic group metabolism.Riboflavin metabolism	Metabolism.Cellular metabolism.Phosphate metabolism				chr08_00538474_00538877	AT2G16430
CHR6_JGVV61_120_T01	VIT_06s0061g00340	Cell division control protein 48 homolog E	1.13	0.001	-0.28	0.16	Cellular process.Cell growth and death	Transport overview.Primary Active Transporters.P-P-bond hydrolysis-driven transporters.Endoplasmic Reticular Retrotranslocon	Regulation overview.Regulation of cell cycle	Metabolism.Primary metabolism.Protein metabolism and modification.Protein processing in endoplasmic reticulum		chr06_17725609_17729682	AT5G03340
CHR15_JGVV48_103_T01	VIT_15s0048g01910	Unknown protein	1.13	0.002	-0.456667	-0.0833333	Unknown					chr15_16030939_16031314
CHRUN_JGVV317_4_T01	VIT_00s0317g00040	Dehydroascorbate reductase	1.12833	0.005	-0.953333	-0.176667	Metabolism.Primary metabolism.Organic acid metabolism.Ascorbate and aldarate metabolism	Metabolism.Primary metabolism.Amino acid metabolism.Glutamate metabolism	Transport overview.Channels and pores.a-Type channels.Inward Rectifier K+ Channel	Metabolism.Primary metabolism.Coenzyme and prosthetic group metabolism.Peptide derived compounds biosynthesis.Glutathione metabolism	Response to stimulus.Stress response.Abiotic stress response.Oxidative stress response	chrUn_23007798_23008010
CHR5_JGVV49_58_T01	VIT_05s0049g00660	No hit	1.125	0.001	-1.05	-0.0266667	No hit					chr05_07697454_07698251
CHR4_JGVV23_328_T01	VIT_04s0023g00210	GRAM domain-containing protein / ABA-responsive	1.12	0.002	-0.85	0.0766667	Unknown					chr04_16329867_16330786	AT5G08350
CHR16_RANDOM_PDVV200_2_T01	VIT_16s0039g00790	No hit	1.11833	0.005	-0.703333	-0.0533333	No hit					chr16_random_00416912_00419693
CHR3_JGVV91_30_T01	VIT_03s0091g00930	GRAM domain-containing protein / ABA-responsive	1.10333	0.006	-1.37	-0.336667	Unknown					chr03_07417454_07418376	AT5G08350
CHR18_JGVV75_63_T01	VIT_18s0075g00830	Laccase	1.10167	0	-0.47	0.906667	Metabolism.single reactions	Transport overview.Incompletely characterized transport systems.Recognized transporters of unknown biochemical mechanism.Iron/Lead Transporter.Oxidase-dep Fe2+ Transporter	Metabolism.Secondary metabolism.Phenylpropanoid metabolism.Lignin metabolism	Response to stimulus.Stress response.Abiotic stress response.Oxidative stress response		chr18_22551885_22552783	AT5G09360
CHR1_JGVV11_393_T01	VIT_01s0011g02600	No hit	1.09833	0.004	-0.16	-0.623333	No hit					chr01_02369639_02370258
CHR9_GSVIVT00029496001_T01	VIT_09s0054g01320	No hit	1.09167	0.004	-0.493333	0.396667	No hit					chr09_22249329_22249484
CHR12_JGVV35_19_T01	VIT_12s0035g02100	Glutathione S-transferase Z1 GSTZ1	1.09	0	-0.156667	-0.05	Metabolism.Primary metabolism.Coenzyme and prosthetic group metabolism.Peptide derived compounds biosynthesis.Glutathione metabolism	Response to stimulus.Stress response.Abiotic stress response.Oxidative stress response				chr12_22458065_22461088	AT2G02390
CHR5_JGVV94_10_T01	VIT_05s0094g00110	Cyclin D3_2	1.09	0.002	-0.966667	0.36	Signaling.Hormone Signaling.Cytokinin Signaling.Cytokinin-mediated Signaling pathway	Cellular process.Cell growth and death	Regulation overview.Regulation of cell cycle			chr05_23484128_23486659
CHR18_RANDOM_JGVV152_12_T01	VIT_18s0001g00930	Diphenol oxidase	1.08667	0.003	-0.956667	1.17667	Metabolism.Primary metabolism.Amino acid metabolism.Aromatic amino acid metabolism.Tyrosine metabolism	Transport overview.Incompletely characterized transport systems.Recognized transporters of unknown biochemical mechanism.Iron/Lead Transporter.Oxidase-dep Fe2+ Transporter	Metabolism.Secondary metabolism.Aromatic compound metabolism.Rosmarinic acid biosynthesis	Response to stimulus.Stress response.Abiotic stress response.Oxidative stress response		chr18_random_01630322_01646363	AT5G48100
CHR19_PDVV140_4_T01	VIT_19s0140g00060	No hit	1.085	0.001	-0.283333	-0.4	No hit					chr19_15331222_15345202
CHR6_JGVV80_111_T01	VIT_06s0080g00040	ABC transporter G member 22	1.08167	0.005	-0.926667	0.103333	Transport overview.Macromolecule transport.Multidrug transport.Multidrug ABC transport					chr06_19714042_19723700	AT1G66950
CHR13_JGVV158_24_T01	VIT_13s0158g00270	No hit	1.08167	0	-0.54	-0.11	No hit					chr13_21137794_21138311
CHR12_JGVV59_238_T01	VIT_12s0059g02510	Zinc finger (B-box type)	1.07667	0	0.206667	0.346667	Regulation overview.Regulation of gene expression.Regulation of transcription.Transcription factor.Zinc finger B-box family transcription factor					chr12_07296424_07297062	AT4G15248
CHRUN_JGVV313_1_T01	VIT_00s0313g00010	Centromere protein	1.07667	0.003	-0.243333	0.0566667	Cellular process.Cell growth and death					chrUn_22781224_22784404	AT4G38070
CHR17_JGVV0_98_T01	VIT_17s0000g09290	Protein kinase ATN1	1.075	0.002	0.206667	-0.0566667	Signaling.Signaling pathway.Protein kinase					chr17_10875253_10877438	AT5G50180
CHR15_JGVV107_19_T01	VIT_15s0107g00280	R protein L6	1.07333	0.005	-0.83	-0.09	Response to stimulus.Stress response.Biotic stress response.Plant-pathogen interaction.R proteins from Plant-pathogen interaction					chr15_08459770_08460528	AT5G17680
CHR10_JGVV92_33_T01	VIT_10s0092g00390	No hit	1.065	0.002	-0.766667	-0.303333	No hit					chr10_11937103_11941136
CHRUN_GSVIVT00006544001_T01	VIT_00s2879g00020	ATP-dependent Clp protease proteolytic subunit	1.06167	0.008	-0.903333	-0.313333	Metabolism.Primary metabolism.Protein metabolism and modification.Proteolysis.Clp complex-mediated proteolysis					chrUn_43200581_43200858
CHR3_JGVV17_135_T01	VIT_03s0017g02260	Protease inhibitor/seed storage/lipid transfer protein (LTP)	1.05833	0.005	1.04333	-0.56	Transport overview.Macromolecule transport.Lipid transport					chr03_19020405_19021602	AT3G22142
CHR18_JGVV1_138_T01	VIT_18s0001g02130	Metal transporter Nramp6	1.055	0.008	-0.31	-0.42	Transport overview.Electrochemical Potential-driven Transporters.Porters.Metal Ion (Mn2+-iron) Transporter (Nramp)	Transport overview.Ion transport.Cation transport.Heavy metal ion transport				chr18_02519567_02521025	AT1G15960
CHR15_JGVV21_69_T01	VIT_15s0021g02070	Unknown protein	1.05333	0.001	0.966667	0.78	Unknown					chr15_12863018_12863736	AT3G52740
CHRUN_JGVV337_9_T01	VIT_00s0337g00090	Unknown	1.05333	0.006	-1.57333	-0.506667	Unknown					chrUn_24106724_24107487
CHR14_JGVV66_90_T01	VIT_14s0066g01010	Myb domain protein 98	1.04	0.004	0.33	0.143333	Regulation overview.Regulation of gene expression.Regulation of transcription.Transcription factor.MYB family transcription factor					chr14_27443804_27447236	AT4G18770
CHR5_JGVV51_55_T01	VIT_05s0051g00710	Tubulin beta	1.03167	0.008	-1.26	0.383333	Cellular process.Cellular component organization and biogenesis.Cytoskeleton organization and biogenesis.Microtubule organization and biogenesis	Cellular process.Cellular transport.Protein trafficking.Vesicle-mediated trafficking.Phagosome				chr05_11612310_11612770	AT5G23860
CHR4_JGVV210_3_T01	VIT_04s0210g00030	Strictosidine synthase	1.03167	0.003	-0.623333	-0.126667	Metabolism.Secondary metabolism.Terpenoid metabolism.Terpenoid biosynthesis	Metabolism.Secondary metabolism.Terpenoid metabolism.Monoterpenoid metabolism.Monoterpenoid biosynthesis	Metabolism.Secondary metabolism.Primary amino acids derivated metabolism.Alkaloid metabolism.Alkaloid biosynthesis.Monoterpenoid indole alkaloid metabolism.Monoterpenoid indole alkaloid biosynthesis			chr04_20407497_20425854	AT3G51430
CHR5_JGVV102_93_T01	VIT_05s0102g01040	R protein PRF disease resistance protein	1.03	0	-0.47	0.45	Response to stimulus.Stress response.Biotic stress response.Plant-pathogen interaction.R proteins from Plant-pathogen interaction					chr05_23101407_23104466
CHR19_PDVV90_8_T01	VIT_19s0090g00080	Ubiquitin-conjugating enzyme E2 variant	1.02833	0	0.556667	1.24667	Metabolism.Primary metabolism.Protein metabolism and modification.Proteolysis.cytoplasmic and nuclear protein degradation.Ubiquitin-mediated proteolysis					chr19_06263816_06264722	AT4G27030
CHR2_GSVIVT00022788001_T01	VIT_02s0033g01220	No hit	1.02167	0.004	-1.26333	-0.2	No hit					chr02_16648893_16649144
CHR18_RANDOM_GSVIVT00036382001_T01	VIT_18s0001g05760	No hit	1.02	0.006	-0.49	0.276667	No hit					chr18_random_04471762_04472085
CHRUN_JGVV357_12_T01	VIT_00s0357g00130	Annexin ANN6	1.02	0.003	0.403333	-0.19	Transport overview.Channels and pores.a-Type channels.Annexin	Response to stimulus.Stress response.Abiotic stress response	Signaling.Signaling pathway.Calcium sensors and Signaling			chrUn_25357331_25358057
CHR3_PDVV38_333_T01	VIT_03s0038g00980	Unknown	1.01833	0.006	-0.64	-0.203333	Unknown					chr03_00783897_00784664
CHR5_JGVV20_350_T01	VIT_05s0020g03730	Lipid transfer protein	1.01667	0.008	-0.03	0.143333	Transport overview.Macromolecule transport.Lipid transport					chr05_05436482_05437526	AT3G22600
CHR14_JGVV108_18_T01	VIT_14s0108g00180	Quinonprotein alcohol dehydrogenase	1.015	0	0.0333333	0.316667	Unclear					chr14_28982934_28985707
CHR14_JGVV66_239_T01	VIT_14s0066g02570	Zinc finger (C3HC4-type ring finger)	1.01333	0.005	-0.0333333	-0.14	Regulation overview.Regulation of gene expression.Regulation of transcription.Transcription factor.Zinc finger C3HC4 family transcription factor					chr14_28760651_28762112	AT3G47550
CHR4_JGVV23_64_T01	VIT_04s0023g03270	Anthranilate phosphoribosyltransferase	1.01167	0	-0.0166667	-0.313333	Metabolism.Primary metabolism.Amino acid metabolism.Aromatic amino acid metabolism.Aromatic amino acid biosynthesis	Metabolism.Primary metabolism.Amino acid metabolism.Amino acid biosynthesis	Metabolism.Primary metabolism.Amino acid metabolism.Aromatic amino acid metabolism.Tryptophan metabolism.Tryptophan biosynthesis			chr04_19816677_19817192	AT5G06850
CHR7_JGVV104_128_T01	VIT_07s0104g00470	Unknown protein	1.00667	0	0.51	0.0433333	Unknown					chr07_01714427_01715859	AT5G19260
CHR14_JGVV6_54_T01	VIT_14s0006g01050	Unknown	1.00167	0.01	-0.706667	-0.07	Unknown					chr14_16143142_16144689
CHR12_JGVV34_9_T01	VIT_12s0034g02520	Unknown	1	0.002	-0.36	0	Unknown					chr12_18994546_18994902
CHR6_JGVV4_290_T01	VIT_06s0004g05360	Tropinone reductase	-1	0.005	0.113333	0.346667	Metabolism.Primary metabolism.Amino acid metabolism.Arginine and proline metabolism.Urea cycle	Metabolism.Secondary metabolism.Primary amino acids derivated metabolism.Alkaloid metabolism				chr06_06225292_06226453	AT2G29350
CHR4_GSVIVT00018989001_T01	VIT_04s0023g01490	Ovate family protein 7 OFP7	-1.005	0.004	-0.38	-0.523333	Development.Reproductive development.Fruit development	Regulation overview.Regulation of gene expression.Regulation of transcription.Transcription factor.OFP				chr04_18030230_18035626	AT2G18500
CHRUN_GSVIVT00007010001_T01	VIT_00s0463g00040	No hit	-1.00833	0.004	-0.37	0.5	No hit					chrUn_29729322_29729432
CHR10_JGVV3_377_T01	VIT_10s0003g04240	Tyrosine decarboxylase	-1.015	0	-0.683333	0.36	Metabolism.Primary metabolism.Amino acid metabolism.Aromatic amino acid metabolism.Tyrosine metabolism.Tyrosine catabolism	Metabolism.Secondary metabolism.Primary amino acids derivated metabolism.Alkaloid metabolism.Alkaloid biosynthesis	Metabolism.Primary metabolism.Amino acid metabolism.Amino acid catabolism			chr10_07174350_07176047	AT2G20340
CHR18_JGVV1_1169_T01	VIT_18s0001g15390	Gaiacol peroxidase	-1.02667	0.001	0.106667	-0.0466667	Metabolism.Primary metabolism.Amino acid metabolism.Aromatic amino acid metabolism.Phenylalanine metabolism.Phenylalanine biosynthesis	Metabolism.Cellular metabolism.Methane metabolism	Response to stimulus.Stress response.Abiotic stress response.Oxidative stress response			chr18_13521135_13522636	AT4G25980
CHR15_JGVV46_193_T01	VIT_15s0046g01590	Acidic chitinase III	-1.02833	0	-0.216667	0.3	Metabolism.Primary metabolism.Carbohydrate metabolism.Monosaccharide metabolism.Amino sugar metabolism	Response to stimulus.Stress response				chr15_18506729_18512265	AT5G24090
CHR15_JGVV46_193_T01	VIT_15s0046g01590_2	U3 small nucleolar RNA-associated protein 24	-1.02833	0	-0.216667	0.3	Cellular process.Cellular component organization and biogenesis.Ribosome organization and biogenesis						AT2G46230
CHR5_JGVV20_211_T01	VIT_05s0020g02280	Unknown protein	-1.02833	0.002	0.16	-0.116667	Unknown					chr05_03998933_03999703	AT3G21550
CHRUN_JGVV332_8_T01	VIT_00s0332g00090	Unknown protein	-1.03	0.001	0.506667	0.48	Unknown					chrUn_23722745_23724751
CHR16_JGVV22_181_T01	VIT_16s0022g00370	GDP-mannose transporter (GONST1)	-1.03333	0.005	1.62	0.38	Transport overview.Electrochemical Potential-driven Transporters.Porters.Drug/Metabolite Transporter.GDP-Mannose:GMP Antiporter	Transport overview.Macromolecule transport.Carbohydrate transport.Sugar transport				chr16_11311608_11312648	AT1G76340
CHRUN_JGVV187_5_T01	VIT_00s0187g00050	No hit	-1.03333	0.002	-0.76	-0.393333	No hit					chrUn_09016796_09017259
CHR4_JGVV23_320_T01	VIT_04s0023g00320	Auxin efflux carrier protein 8	-1.05	0	-0.363333	-0.0233333	Signaling.Hormone Signaling.Auxin Signaling.Auxin transport	Transport overview.Electrochemical Potential-driven Transporters.Porters.Auxin Efflux Carrier				chr04_16483873_16487262	AT5G16530
CHR13_JGVV74_43_T01	VIT_13s0074g00570	Gamma-aminobutyric acid transporter	-1.05833	0.003	-0.01	0.493333	Transport overview.Electrochemical Potential-driven Transporters.Porters.Amino Acid/Auxin Permease	Transport overview.Macromolecule transport.Amino acid transport				chr13_08552920_08555630	AT1G08230
CHR17_JGVV0_470_T01	VIT_17s0000g05110	CYP78A4	-1.065	0	0.0533333	-0.103333	Metabolism.Cellular metabolism.Oxidation reduction.Cytochrome P450 oxidoreductase					chr17_05600225_05602640	AT1G74110
CHR12_JGVV34_99_T01	VIT_12s0034g01310	R protein L6	-1.06833	0	-0.486667	-0.256667	Response to stimulus.Stress response.Biotic stress response.Plant-pathogen interaction.R proteins from Plant-pathogen interaction					chr12_17317387_17318217	AT5G36930
CHR4_JGVV8_572_T01	VIT_04s0008g06150	No hit	-1.07333	0.01	-1.02	-0.5	No hit					chr04_05897130_05897648
CHRUN_JGVV279_9_T01	VIT_00s0279g00100	No hit	-1.07833	0	-0.196667	-0.326667	No hit					chrUn_20814296_20815126
CHR14_JGVV66_214_T01	VIT_14s0066g02320	ABC transporter B member 11	-1.08833	0.006	-0.493333	-0.51	Transport overview.Macromolecule transport.Multidrug transport.Multidrug ABC transport					chr14_28532848_28538587	AT3G28345
CHR16_JGVV98_112_T01	VIT_16s0098g00790	Copper-binding family protein	-1.09	0	-0.193333	-0.366667	Unclear					chr16_21130941_21133087	AT5G24580
CHR9_JGVV70_13_T01	VIT_09s0070g00140	CBL-interacting protein kinase 6 (CIPK6)	-1.09667	0.004	-0.61	-0.69	Signaling.Signaling pathway.Protein kinase					chr09_13115563_13117457	AT4G30960
CHR11_JGVV16_442_T01	VIT_11s0016g04930	Binding / zinc ion binding	-1.10167	0.003	-1.51667	-0.06	Unknown					chr11_04243218_04244447
CHR18_JGVV89_46_T01	VIT_18s0089g00920	RNA binding motif protein 38	-1.105	0	-0.423333	-0.146667	Unknown					chr18_28763370_28768437	AT1G33470
CHR17_PDVV0_641_T01	VIT_17s0000g02850	No hit	-1.11	0	0.133333	0.22	No hit					chr17_02608676_02620073
CHR18_JGVV1_1082_T01	VIT_18s0001g14440	Molecular chaperone DnaJ	-1.13	0	-0.573333	-0.986667	Transport overview.Primary Active Transporters.P-P-bond hydrolysis-driven transporters.General Secretory Pathway (Sec)	Metabolism.Primary metabolism.Protein metabolism and modification.Protein folding.Chaperone-mediated protein folding.HSP-mediated protein folding.HSP-mediated protein folding co-chaperone				chr18_12432955_12439459	AT4G36040
CHRUN_JGVV187_9_T01	VIT_00s0187g00090	No hit	-1.135	0.006	-0.933333	-0.456667	No hit					chrUn_09062152_09062653
CHR5_JGVV94_26_T01	VIT_05s0094g00300	Chitinase class IV	-1.14833	0.004	-0.65	-0.306667	Metabolism.Primary metabolism.Carbohydrate metabolism.Monosaccharide metabolism.Amino sugar metabolism	Response to stimulus.Stress response				chr05_23613950_23616934	AT3G54420
CHR13_JGVV47_73_T01	VIT_13s0047g00200	Subtilisin	-1.15	0.001	-0.303333	-0.256667	Metabolism.Primary metabolism.Protein metabolism and modification.Proteolysis.Peptidase-mediated proteolysis.Subtilase-mediated proteolysis					chr13_15625921_15637944	AT1G20160
CHR1_JGVV11_190_T01	VIT_01s0011g04720	Multi copper oxidase type 1	-1.18	0.008	-0.466667	0.193333	Metabolism.Cellular metabolism.Oxidation reduction.Copper oxidase family	Response to stimulus.Stress response.Biotic stress response				chr01_04261224_04265108	AT1G23010
CHR5_JGVV51_45_T01	VIT_05s0051g00590	Pectate lyase	-1.18833	0.009	-1.05667	-0.286667	Cellular process.Cellular component organization and biogenesis.Cell wall organization and biogenesis.Cell wall metabolism.Cell wall catabolism.Pectin catabolism					chr05_11375744_11380850	AT1G04680
CHR5_JGVV51_45_T01	VIT_05s0051g00590_2	No hit	-1.18833	0.009	-1.05667	-0.286667	No hit
CHR7_JGVV5_129_T01	VIT_07s0005g01320	Unknown	-1.20167	0.003	-0.713333	0.00333333	Unknown					chr07_03854148_03854869
CHR15_JGVV45_3_T01	VIT_15s0045g00040	Copper-binding family protein	-1.20333	0	-0.233333	-0.273333	Unclear					chr15_04555162_04556428	AT5G24580
CHR6_PDVV4_629_T01	VIT_06s0004g01390	S-receptor kinase	-1.21333	0.001	-0.216667	0.443333	Signaling.Signaling pathway.Protein kinase					chr06_01648444_01650898	AT5G60900
CHRUN_JGVV188_3_T01	VIT_00s0188g00030	Copper-binding family protein	-1.22333	0	-0.253333	-0.146667	Unclear					chrUn_09353966_09355136
CHRUN_JGVV230_4_T01	VIT_00s0230g00080	Copper-binding family protein	-1.23167	0.001	-0.14	-0.25	Unclear					chrUn_15649319_15649857	AT5G24580
CHR16_JGVV50_213_T01	VIT_16s0050g00440	No hit	-1.23333	0	-0.27	-0.15	No hit					chr16_17245485_17247362
CHR9_JGVV2_221_T01	VIT_09s0002g02450	Phosphatase	-1.24333	0.002	0.453333	-0.54	Signaling.Signaling pathway.Protein phosphatase					chr09_02235021_02236326	AT1G17710
CHR10_RANDOM_JGVV168_17_T01	VIT_10s0116g01340	Copper-binding family protein	-1.245	0	-0.153333	-0.183333	Unclear					chr10_random_00715013_00715346
CHR18_JGVV41_155_T01	VIT_18s0041g00580	Proton-dependent oligopeptide transport (POT) family protein	-1.25	0	0.483333	0.11	Transport overview.Electrochemical Potential-driven Transporters.Porters.Proton-dependent Oligopeptide Transporter	Transport overview.Macromolecule transport.Oligopeptide transport				chr18_25040622_25045542	AT1G22540
CHR1_JGVV11_188_T01	VIT_01s0011g04740	LPR1 (Low Phosphate Root1) multicopper oxidase	-1.25333	0.001	-0.346667	0.0866667	Unclear					chr01_04273851_04277562	AT1G23010
CHRUN_JGVV230_5_T01	VIT_00s0230g00090	No hit	-1.27167	0	-0.16	-0.176667	No hit					chrUn_15649858_15650456
CHRUN_GSVIVT00004708001_T01	VIT_00s0229g00040	No hit	-1.305	0.009	-0.656667	0.433333	No hit					chrUn_15413347_15413625
CHR2_JGVV25_277_T01	VIT_02s0025g03010	Copper chaperone (CCH)	-1.32667	0.003	-0.0466667	0.1	Metabolism.Primary metabolism.Protein metabolism and modification.Protein folding.Chaperone-mediated protein folding					chr02_02559773_02561348	AT2G18196
CHR7_JGVV141_19_T01	VIT_07s0141g00360	Lipase class 3	-1.33333	0.001	-0.52	-0.213333	Unclear					chr07_00219819_00222239	AT2G30550
CHR11_JGVV16_424_T01	VIT_11s0016g04720	Blight-associated protein p12 precursor	-1.34833	0.01	-0.506667	0.456667	Response to stimulus.Stress response.Biotic stress response					chr11_04015447_04017044
CHRUN_GSVIVT00002870001_T01	VIT_00s0934g00010	RARE-cold-inducible 2B	-1.37	0	-0.376667	-0.536667	Transport overview.Incompletely characterized transport systems.Putative transport protein.(Salt, cold) induced Hydrophobic Pep	Response to stimulus.Stress response.Abiotic stress response.Osmotic stress response	Response to stimulus.Stress response.Abiotic stress response.Temperature stress response.Cold stress response			chrUn_36916525_36916710
CHR14_JGVV108_94_T01	VIT_14s0108g01020	Alpha-expansin 1 precursor	-1.41167	0.01	-0.613333	0.143333	Signaling.Hormone Signaling.Auxin Signaling.Auxin-mediated Signaling pathway	Cellular process.Cell growth and death.Cell growth				chr14_29649238_29650647	AT1G26770
CHR1_JGVV11_148_T01	VIT_01s0011g05150	Bet v I allergen	-1.495	0.003	-0.253333	-0.256667	Response to stimulus.Stress response.Biotic stress response					chr01_04790444_04792233	AT1G70830
CHR2_JGVV25_307_T01	VIT_02s0025g03320	CYP86A2	-1.64167	0.006	1.13333	-0.323333	Metabolism.Cellular metabolism.Oxidation reduction.Cytochrome P450 oxidoreductase					chr02_02829143_02833459	AT2G45970
CHR11_JGVV16_317_T01	VIT_11s0016g03540	Auxin-responsive protein IAA27	-1.68333	0	0.513333	0.266667	Signaling.Hormone Signaling.Auxin Signaling.Auxin-mediated Signaling pathway	Regulation overview.Regulation of gene expression.Regulation of transcription.Transcription factor.AUXIAA family transcription factor				chr11_02881444_02885216	AT4G29080
CHR2_JGVV87_11_T01	VIT_02s0087g00910	9-cis-epoxycarotenoid dioxygenase	-1.87	0	1.59667	0.0766667	Metabolism.Secondary metabolism.Terpenoid metabolism.Tetraterpenoid metabolism.Tetraterpenoid biosynthesis.Carotenoid biosynthesis	Signaling.Hormone Signaling.ABA Signaling.ABA metabolism.ABA biosynthesis	Signaling.Hormone Signaling.ABA Signaling.ABA-mediated Signaling pathway			chr02_18560696_18562591	AT4G19170
CHRUN_JGVV253_8_T01	VIT_00s0253g00080	Methyl jasmonate esterase	-2.26167	0.004	1.53667	0.02	Metabolism.Primary metabolism.Lipid metabolism.Fatty acid metabolism.Alpha-linolenic acid metabolism	Signaling.Hormone Signaling.Jasmonate salicylate signaling.Jasmonate Signaling.Jasmonate metabolism				chrUn_17810140_17811303	AT3G50440
CHRUN_JGVV225_23_T01	VIT_00s0225g00230	Alliin lyase precursor	-2.86667	0.001	0.133333	-0.153333	Metabolism.Primary metabolism.Amino acid metabolism.Cysteine metabolism	Metabolism.Cellular metabolism.Nitrogen and sulfur metabolism.Sulfur metabolism.Sulfur compound metabolism	Response to stimulus.Stress response.Biotic stress response			chrUn_14754484_14758787	AT1G70560
