# Supplementary material for: Solar ultraviolet radiation is necessary to enhance grapevine fruit ripening transcriptional and phenolic responses
Source: BMC Plant Biol. 2014 Jul 9;14:183. doi: 10.1186/1471-2229-14-183 (PMC4099137; doi:10.1186/1471-2229-14-183)
Supplement: Additional file 7 — Functional enrichment analysis of DE transcripts. [file 1471-2229-14-183-S7.xlsx]

## Sheet: AF7-1_Functional_enrichment
Additional file 7-1. Functional categories enriched in each group of significantly regulated transcripts. Groups analysed were: the three k-means clusters resulting from UV-DE genes and from berry density up and down-regulated transcripts (0.01 p-value in the respective factor of a Two-factor ANOVA and ≥2 fold change). The most specific level non-redundant categories are highlighted in black; p-v…
Functional category	Category level	p-value	Category size in array	Group positive transcripts	Group negative transcripts	Group %	Array %	Group positive IDs
Cluster 1. UV up-regulated in both density berries (53 transcripts)
Metabolism.Secondary metabolism	2	0.000662854	1398	13	40	24.53	4.63	VIT_00s0266g00020,VIT_00s0271g00010,VIT_00s0372g00060,VIT_00s0385g00020,VIT_03s0038g01330,VIT_10s0116g00410,VIT_11s0016g02350,VIT_11s0037g00570,VIT_11s0052g01600,VIT_11s0052g01630,VIT_15s0048g01490,VIT_18s0001g03470,VIT_18s0122g00450
Metabolism.Secondary metabolism.Terpenoid metabolism	3	0.00938436	474	7	46	13.21	1.56	VIT_00s0266g00020,VIT_00s0271g00010,VIT_00s0372g00060,VIT_00s0385g00020,VIT_10s0116g00410,VIT_11s0016g02350,VIT_15s0048g01490
Cluster 2. UV up-regulated only in 26 ºbrix berries (39 transcripts)
Metabolism	1	2.48879e-05	9233	27	11	71.05	30.76	VIT_00s2280g00010,VIT_02s0012g02290,VIT_03s0017g02120,VIT_03s0063g00050,VIT_07s0141g00890,VIT_08s0040g00780,VIT_10s0042g00870,VIT_10s0042g00890,VIT_11s0078g00290,VIT_14s0060g01190,VIT_14s0128g00610,VIT_14s0128g00970,VIT_15s0046g01190,VIT_15s0046g01210,VIT_16s0039g01100,VIT_16s0039g01120,VIT_16s0039g01170,VIT_16s0039g01240,VIT_16s0039g01280,VIT_16s0039g01360,VIT_16s0100g00800,VIT_16s0100g00840,VIT…
Metabolism.Primary metabolism.Amino acid metabolism	3	0.000313859	1063	9	29	23.68	3.52	VIT_11s0078g00290,VIT_14s0060g01190,VIT_16s0039g01100,VIT_16s0039g01120,VIT_16s0039g01170,VIT_16s0039g01240,VIT_16s0039g01280,VIT_16s0039g01360,VIT_18s0001g00930
Metabolism.Cellular metabolism	2	5.97985e-09	1114	14	24	36.84	3.67	VIT_07s0141g00890,VIT_10s0042g00870,VIT_10s0042g00890,VIT_14s0060g01190,VIT_16s0039g01100,VIT_16s0039g01120,VIT_16s0039g01170,VIT_16s0039g01240,VIT_16s0039g01280,VIT_16s0039g01360,VIT_16s0100g00800,VIT_16s0100g00840,VIT_16s0100g00880,VIT_16s0100g00940
Metabolism.Secondary metabolism	2	1.00587e-14	1398	20	18	52.63	4.6	VIT_00s2280g00010,VIT_03s0017g02120,VIT_08s0040g00780,VIT_10s0042g00870,VIT_10s0042g00890,VIT_11s0078g00290,VIT_15s0046g01190,VIT_16s0039g01100,VIT_16s0039g01120,VIT_16s0039g01170,VIT_16s0039g01240,VIT_16s0039g01280,VIT_16s0039g01360,VIT_16s0100g00800,VIT_16s0100g00840,VIT_16s0100g00860,VIT_16s0100g00880,VIT_16s0100g00940,VIT_18s0001g00930,VIT_18s0117g00600
Metabolism.Secondary metabolism.Phenylpropanoid metabolism	3	6.52334e-18	616	18	20	47.37	2	VIT_00s2280g00010,VIT_03s0017g02120,VIT_08s0040g00780,VIT_10s0042g00870,VIT_10s0042g00890,VIT_11s0078g00290,VIT_16s0039g01100,VIT_16s0039g01120,VIT_16s0039g01170,VIT_16s0039g01240,VIT_16s0039g01280,VIT_16s0039g01360,VIT_16s0100g00800,VIT_16s0100g00840,VIT_16s0100g00860,VIT_16s0100g00880,VIT_16s0100g00940,VIT_18s0117g00600
Metabolism.Secondary metabolism.Phenylpropanoid metabolism.Phenylpropanoid biosynthesis	4	6.52334e-18	230	14	24	36.84	0.72	VIT_08s0040g00780,VIT_10s0042g00870,VIT_10s0042g00890,VIT_11s0078g00290,VIT_16s0039g01100,VIT_16s0039g01120,VIT_16s0039g01170,VIT_16s0039g01240,VIT_16s0039g01280,VIT_16s0039g01360,VIT_16s0100g00800,VIT_16s0100g00840,VIT_16s0100g00880,VIT_16s0100g00940
Metabolism.Cellular metabolism.Nitrogen and sulfur metabolism	3	2.34426e-05	221	6	32	15.79	0.72	VIT_16s0039g01100,VIT_16s0039g01120,VIT_16s0039g01170,VIT_16s0039g01240,VIT_16s0039g01280,VIT_16s0039g01360
Metabolism.Cellular metabolism.Nitrogen and sulfur metabolism.Nitrogen metabolism	4	4.1819e-06	163	6	32	15.79	0.52	VIT_16s0039g01100,VIT_16s0039g01120,VIT_16s0039g01170,VIT_16s0039g01240,VIT_16s0039g01280,VIT_16s0039g01360
Metabolism.Primary metabolism.Amino acid metabolism.Aromatic amino acid metabolism	4	2.97072e-06	407	8	30	21.05	1.33	VIT_11s0078g00290,VIT_16s0039g01100,VIT_16s0039g01120,VIT_16s0039g01170,VIT_16s0039g01240,VIT_16s0039g01280,VIT_16s0039g01360,VIT_18s0001g00930
Metabolism.Primary metabolism.Amino acid metabolism.Aromatic amino acid metabolism.Tyrosine metabolism	5	8.49479e-08	151	7	31	18.42	0.48	VIT_16s0039g01100,VIT_16s0039g01120,VIT_16s0039g01170,VIT_16s0039g01240,VIT_16s0039g01280,VIT_16s0039g01360,VIT_18s0001g00930
Metabolism.Cellular metabolism.Phytoalexin metabolism	3	3.74127e-08	69	6	32	15.79	0.21	VIT_10s0042g00870,VIT_10s0042g00890,VIT_16s0100g00800,VIT_16s0100g00840,VIT_16s0100g00880,VIT_16s0100g00940
Metabolism.Cellular metabolism.Phytoalexin metabolism.Phytoalexin biosynthesis	4	3.74127e-08	69	6	32	15.79	0.21	VIT_10s0042g00870,VIT_10s0042g00890,VIT_16s0100g00800,VIT_16s0100g00840,VIT_16s0100g00880,VIT_16s0100g00940
Metabolism.Primary metabolism.Amino acid metabolism.Aromatic amino acid metabolism.Phenylalanine metabolism	5	4.92304e-07	200	7	31	18.42	0.64	VIT_11s0078g00290,VIT_16s0039g01100,VIT_16s0039g01120,VIT_16s0039g01170,VIT_16s0039g01240,VIT_16s0039g01280,VIT_16s0039g01360
Metabolism.Primary metabolism.Amino acid metabolism.Aromatic amino acid metabolism.Phenylalanine metabolism.Phenylalanine biosynthesis	6	4.92304e-07	199	7	31	18.42	0.64	VIT_11s0078g00290,VIT_16s0039g01100,VIT_16s0039g01120,VIT_16s0039g01170,VIT_16s0039g01240,VIT_16s0039g01280,VIT_16s0039g01360
Transport overview.Incompletely characterized transport systems.Recognized transporters of unknown biochemical mechanism.Iron/Lead Transporter	4	0.0291949	128	3	35	7.89	0.42	VIT_00s2280g00010,VIT_18s0001g00930,VIT_18s0117g00600
Transport overview.Incompletely characterized transport systems.Recognized transporters of unknown biochemical mechanism.Iron/Lead Transporter.Oxidase-dep Fe2+ Transporter	5	0.0291949	128	3	35	7.89	0.42	VIT_00s2280g00010,VIT_18s0001g00930,VIT_18s0117g00600
Metabolism.Secondary metabolism.Phenylpropanoid metabolism.Stilbenoid metabolism	4	4.15763e-09	45	6	32	15.79	0.13	VIT_10s0042g00870,VIT_10s0042g00890,VIT_16s0100g00800,VIT_16s0100g00840,VIT_16s0100g00880,VIT_16s0100g00940
Metabolism.Secondary metabolism.Phenylpropanoid metabolism.Stilbenoid metabolism.Stilbenoid biosynthesis	5	4.15763e-09	45	6	32	15.79	0.13	VIT_10s0042g00870,VIT_10s0042g00890,VIT_16s0100g00800,VIT_16s0100g00840,VIT_16s0100g00880,VIT_16s0100g00940
Regulation overview.Regulation of gene expression.Regulation of transcription.Transcription factor.CSD family transcription factor	5	9.43093e-05	2	2	36	5.26	0	VIT_03s0038g02130,VIT_04s0023g03520
Cluster 3. UV down-regulated (29 transcripts)
Metabolism.Primary metabolism.Cofactor metabolism	3	0.0177425	84	3	26	10.34	0.27	VIT_14s0068g00080,VIT_17s0053g01050,VIT_18s0041g01030
Metabolism.Primary metabolism.Cofactor metabolism.Tetrapyrrole metabolism	4	0.0177425	79	3	26	10.34	0.25	VIT_14s0068g00080,VIT_17s0053g01050,VIT_18s0041g01030
Transport overview.Gaseous transport	2	3.28466e-05	9	3	26	10.34	0.02	VIT_14s0068g00080,VIT_17s0053g01050,VIT_18s0041g01030
Transport overview.Gaseous transport.Oxygen transport	3	3.28466e-05	9	3	26	10.34	0.02	VIT_14s0068g00080,VIT_17s0053g01050,VIT_18s0041g01030
26º brix versus 23º brix Up-regulated transcripts
Transport overview.Incompletely characterized transport systems.Recognized transporters of unknown biochemical mechanism	3	0.0393873	242	6	98	5.77	0.79	VIT_18s0001g00930,VIT_18s0075g00620,VIT_18s0075g00810,VIT_18s0075g00830,VIT_18s0164g00100,VIT_18s0164g00170
Response to stimulus.Stress response.Abiotic stress response	3	0.0129328	740	11	93	10.58	2.44	VIT_00s0317g00040,VIT_00s0357g00130,VIT_08s0032g00300,VIT_11s0016g05280,VIT_12s0035g02100,VIT_18s0001g00930,VIT_18s0075g00620,VIT_18s0075g00810,VIT_18s0075g00830,VIT_18s0164g00100,VIT_18s0164g00170
Response to stimulus.Stress response.Abiotic stress response.Oxidative stress response	4	0.00415273	408	9	95	8.65	1.34	VIT_00s0317g00040,VIT_11s0016g05280,VIT_12s0035g02100,VIT_18s0001g00930,VIT_18s0075g00620,VIT_18s0075g00810,VIT_18s0075g00830,VIT_18s0164g00100,VIT_18s0164g00170
Transport overview.Incompletely characterized transport systems.Recognized transporters of unknown biochemical mechanism.Iron/Lead Transporter	4	0.00280101	128	6	98	5.77	0.41	VIT_18s0001g00930,VIT_18s0075g00620,VIT_18s0075g00810,VIT_18s0075g00830,VIT_18s0164g00100,VIT_18s0164g00170
Transport overview.Incompletely characterized transport systems.Recognized transporters of unknown biochemical mechanism.Iron/lead transporter.Oxidase-dependent Fe2+ transporter	5	0.00280101	128	6	98	5.77	0.41	VIT_18s0001g00930,VIT_18s0075g00620,VIT_18s0075g00810,VIT_18s0075g00830,VIT_18s0164g00100,VIT_18s0164g00170
26º brix versus 23º brix Up-regulated transcripts
No significant enrichement

## Sheet: AF7-2_UVR8-dependent_enrichment
Additional file 7-2. Enrichment meta-analysis of UVR8-dependent UVB-induced genes in grapevine homologs transcripts present on clusters of UV significantly regulated transcripts in Tempranillo berry skin. Enrichment within each cluster was analysed for homologs of UVR8-dependent UV-B-induced genes in Arabidopsis thaliana L. adult leaves (Brown et al., 2005)*. Arabidopsis homologue¡¡s represented …
Category	p-value	Category size in grapevine Nimblegen-ATH1 shared	Cluster non-redundant positive matches	Cluster non-redundant negative matches	Cluster %	Grapevine Nimblegen-ATH1 arrays shared %	Cluster positive IDs
Cluster 1. UV up-regulated in both density berries (53 transcripts)
UVR8-dependent	2.93618e-11	55	8	32	20	0.4	AT2G17270,AT3G52740,AT5G08640,AT5G23730,AT5G24850,AT3G56290,AT4G27030,AT5G17050
Non-UVB-UVR8-dependent	1	11618	32	8	80	99.6	AT1G14870,AT1G22400,AT1G25330,AT1G52820,AT1G61680,AT1G67730,AT1G69370,AT1G76340,AT2G15020,AT2G19070,AT2G25060,AT2G28970,AT2G34430,AT2G39380,AT2G45570,AT2G47460,AT3G11980,AT3G15620,AT3G20820,AT3G26040,AT3G28960,AT3G46230,AT3G47110,AT3G47430,AT3G53720,AT4G00050,AT4G01070,AT4G21200,AT4G26150,AT4G29590,AT4G37970,AT5G40350
Cluster 2. UV up-regulated only in 26 ºbrix berries (39 transcripts)
UVR8-dependent	0.135294	55	1	17	5	0.46	AT5G13930
Non-UVB-UVR8-dependent	0.999888	11618	17	1	90	99.54	AT1G09240,AT1G14870,AT1G65440,AT1G78850,AT2G15490,AT2G17870,AT2G30490,AT2G35540,AT2G37040,AT2G40890,AT2G45220,AT3G21790,AT4G01070,AT4G38680,AT5G13750,AT5G39120,AT5G48100,AT5G63450
Cluster 3. UV down-regulated (29 transcripts)
UVR8-dependent	1	55	0	16	0	0.47
Non-UVB-UVR8-dependent	1	11618	16	0	94.12	99.53	AT1G23360,AT1G56600,AT1G72430,AT1G75450,AT2G16060,AT2G47180,AT3G03430,AT3G22910,AT3G45140,AT3G51895,AT3G63470,AT4G12020,AT4G15550,AT5G17680,AT5G22580,AT5G24080
*Brown BA, Cloix C, Jiang GH, Kaiserli E, Herzyk P, Kliebenstein DJ, Jenkins GI (2005) Proc Natl Acad Sci U S A 102, 18225-18230
